# Supplementary material for: Exploring YouTube content creators’ perspectives on generative AI in language learning: Insights through opinion mining and sentiment analysis
Source: PLoS One. 2024 Sep 26;19(9):e0308096. doi: 10.1371/journal.pone.0308096 (PMC11426429; doi:10.1371/journal.pone.0308096)
Supplement: S1 Dataset — The data obtained from YouTube videos for the purpose of this study are openly available at https://osf.io/qy328/?view_only=a3b1b509673d4d72988f40bbae82a8e4. (XLSX) [file pone.0308096.s001.xlsx]

## Sheet: comments
ids	videoID	published_at	like_count	text	sentiment	senticlass	category
0	l41hZLRsDos	2023-01-18T01:20:04Z	5	A little over a month after I made this video, on January 16, 2023, Microsoft announced that application programming interfaces (APIs) for ChatGPT and other OpenAI programs would be accessible through their Azure cloud services. It will be interesting to see how developers use those APIs to make tools customized for language learning.<br><br>Microsoft’s announcement is here: <a href="https://azur…	0.9	Optimistic	Reading
1	l41hZLRsDos	2023-07-15T19:49:43Z	0	Also Arabic Very week level as a native speaker it was below average	0	Neutral	Speaking
2	l41hZLRsDos	2023-04-06T16:51:06Z	0	I just used this prompt... and it worked GREAT: <br> <br>Me: <br>You are to play the role of my good natured German instructor. You are to follow two rules: <br>Rule 1 - You will always correct my German if I make an error and explain what I said wrong. <br>Rule 2 - You will always reply first in German then second in English. <br>If you understand, then please repeat these two rules while applyi…	0.9	Optimistic	Speaking
3	l41hZLRsDos	2023-03-01T04:41:08Z	2	For teachers: this could be used to generate nearly infinite worksheets. For example, tell it to generate sentences using these vocabulary words and/or this grammar point, and tell it where you&#39;d like to include blanks (for the subject, for the verb, etc.), and it can do it. I&#39;ve also been able to coax it into breaking down stories into very simple structures, such as SVC. This could help…	0.8	Optimistic	Writing
4	l41hZLRsDos	2023-02-24T16:24:44Z	0	As a Spanish teacher, I can say that ChatGPT has been extremely effective for me. Instead of always using the textbook, I can easily create prompts and activities that adhere to whatever topic we&#39;re focusing on using ChatGPT. I definitely recommend using ChatGPT if you are a teacher.	0.9	Optimistic	Speaking
5	l41hZLRsDos	2023-02-20T14:29:58Z	0	I must point out that you forgot to say that we have to train ChatGPT to do things, not only expect it to provide us all we need.	0.6	Analytical	Speaking
6	l41hZLRsDos	2023-02-16T12:40:56Z	0	xxx	0	Neutral	Speaking
7	l41hZLRsDos	2023-02-07T23:34:47Z	0	Love this deep dive video!	0.9	Optimistic	Listening
8	l41hZLRsDos	2023-01-29T09:19:32Z	1	Anyone tried writing japanese and see if chatgpt could correct the japanese grammar? There s no grammarly in japanese.	0	Neutral	Writing
9	l41hZLRsDos	2023-01-21T07:40:16Z	1	Hello Tom, I wish I had watched your video before uploading my own video about ChatGPT. You brought up requests I hadn&#39;t thought about, such as explaining meaning in context. The possibilities with this new tool are endless. I also demonstrated in my video that it can&#39;t answer everything. For example, when I asked how many hours of study it would take for a 70-year-old Japanese person who…	0.9	Optimistic	Speaking
10	l41hZLRsDos	2023-01-18T04:31:15Z	0	FOR GET IT YOUR MIND WILL FEEL LIKE MUSH IN A WEEK .... for every error AI GPT corrects it creates more . and your stuck in a for ever ending LOOP of ERRORS . ...AI GPT is an extremely INTELLIGENT ( IDIOT ) .it REPEATS,EXPLAINS,and GIVES YOU PIECES of INCOMPLETE NUN FUNCTIONAL TEXT . with ERRORS . it has recall within a conversation but get kicked off or time out .then your back to a different co…	-0.8	Distrustful	Speaking
11	l41hZLRsDos	2023-01-17T17:14:18Z	0	THANKS A LOT DEAR SIR FOR THIS VERY INTERESTING VIDEO AND ALL THE EXPERIMENTAL TRIALS. IT IS EXTREMELY INSPIRING AND WHEN THIS NEW TOOL WILL BE HONED TO PERFECTION, THE SKY WILL REALLY BE THE LIMIT AND IT ALREADY IS! LOVE AND TAKE CARE!	0.9	Optimistic	Speaking
12	l41hZLRsDos	2023-01-16T02:16:18Z	0	このAIすごいね、もちろん微調整する必要があるけど、学習者に役に立つかもしれないね。<br>特に新しい語彙を暗記する方法のアドバイス好きでした。<br>将来的にどうなるか気になります。	0.9	Optimistic	Speaking
13	l41hZLRsDos	2023-01-15T14:37:02Z	1	Also, a great idea that works well for me is creating dialogues on a certain topic and then making a quiz out of them. &quot;Write a dialogue for a young learner of English between Mary and George at A1 level of English about chores and shopping using the constructions: as...as, not as...as, enough and not enough&quot; Now, make a quiz out of this dialogue. Works great.	0.9	Optimistic	Writing
14	l41hZLRsDos	2023-01-15T03:47:00Z	0	Teachers offer a variety of roles in education that ChatGPT is not able to perform, such as providing discipline, implementing a curriculum, facilitating interaction among students, and so on. So teachers are not going to lose their job.	0	Neutral	Speaking
15	l41hZLRsDos	2023-01-14T20:09:34Z	0	I&#39;ve been trying to use it to learn Japanese but time and time again it spouts some mistakes and I was lucky enough to notice them (but who knows if there were more I was unaware of?) Even worse, after letting it know there is a mistake, it apologized and gave a whole different still incorrect answer. It didn&#39;t realize what the actual answer was until I spelt it out for it, and this happe…	-0.8	Distrustful	Speaking
16	l41hZLRsDos	2023-01-14T02:56:24Z	1	GIGO can be applied here to the tasks you assigned to GPT, if you redefine the parameters to your request it will give a better response, for example &#39;oversight&#39; would&#39;ve been explained better if you&#39;d have defined the level of language the learner is at, ie B1 or pre-intermediate... Also articles are an extremely confusing item of grammar, I have trouble explaining it, and many a…	0.8	Optimistic	Speaking
17	l41hZLRsDos	2023-01-13T19:34:56Z	0	Thanks for the video, it was useful. My son showed me ChatGPT and inspired me to use it in my work as an ESL teacher. Now I&#39;m thinking of how to make profit out of it)))	0.9	Optimistic	Speaking
18	l41hZLRsDos	2023-01-13T11:44:00Z	0	This is only a sample. It can create texts, tests and lists on various topics, amounts of words, grammar, and various levels from a1 c2 for sure	0.9	Optimistic	Writing
19	l41hZLRsDos	2023-01-12T17:28:40Z	1	I noticed that it with Japanese constantly does the &quot;he she he she&quot; examples too. Overusing it a bit I think. I&#39;ve only been using it a few days for Japanese but it&#39;s been awesome for the most part even with the mistakes it&#39;s so nice to get examples sentences in seconds instead of searching the internet for each one.	0.9	Optimistic	Speaking
20	l41hZLRsDos	2023-01-10T05:43:03Z	0	der Tom I tried this prompt for quiz and had a better result :<br>create a vocabulary quiz for an A1 level student<br>What is the word for a building where people live? House, car , street, tree.<br>What is the word for a piece of paper with writing or printing on it? Book, pen newspaper chair.	0.9	Optimistic	Reading
21	l41hZLRsDos	2023-01-10T01:04:58Z	3	Thank you for these great suggestions for using chatgpt in our teaching! I really liked the sample sentences it generated, providing so much meaningful context, and I will encourage my university students to use this for vocabulary learning. To add to your list, Wwen asking for collocations it not only gave me various collocations for a word, but also provided sample sentences with them! It is gr…	0.9	Optimistic	Writing
22	l41hZLRsDos	2023-01-10T00:04:54Z	0	Thanks to GPT, no more grammarly and its constant yellow line of telling you how shit your writing is.	0.9	Optimistic	Writing
23	l41hZLRsDos	2023-01-09T18:18:09Z	0	thank you for this video, it&#39;s really helpful.	0.9	Optimistic	Listening
24	l41hZLRsDos	2023-01-07T22:55:47Z	0	Thank you for making this video.	0.9	Optimistic	Speaking
25	l41hZLRsDos	2023-01-06T19:53:26Z	3	Thank you for a fabulous video explaining some of the uses of ChatGPT in language learning. I teach English language learners (adults) in El Paso, Texas. I have been completely blown away with the capabilities of this newest technology. You have given me some wonderful new ideas on how to use ChatGPT language teaching and learning. I will be sharing your videos with my colleagues.	0.9	Optimistic	Speaking
26	l41hZLRsDos	2023-01-04T05:32:21Z	7	I naively assumed that, because ChatGPT is a &quot;chatbot&quot;, it would be possible to practice some German simply by having an informal conversation with it. But it doesn&#39;t seem designed to keep meaningful, flowing conversations. For example, I told it I have a cat, and it just spewed out a bunch of information about having cats, instead of, say, asking me about my cat&#39;s name, or whet…	0.2	Mixed	Speaking
27	l41hZLRsDos	2022-12-29T23:45:30Z	1	Hi, professor Gally. Whenever ChatGPT stops, you just have to write something like &#39;&#39;go on&#39;&#39;&#39; and it will continue with the response. Also, I made the very same question about the &#39;&#39;a house&#39;&#39; change and it gave me the correct answer instead (maybe an update). <a href="about:invalid#zCSafez"></a>I&#39;m learning english so please tell me if I misspelled somethin…	0.9	Optimistic	Writing
28	l41hZLRsDos	2022-12-27T10:40:50Z	1	Thanks for sharing.	0.8	Optimistic	Speaking
29	l41hZLRsDos	2022-12-24T11:58:04Z	6	to me, if teachers and tutors of English can use this software effectively, it is to contribute to their businesses. I think it is not something like an alternative for teachers, but naturally teachers and tutors have to improve themselves, and I think this is a perfect tool for English teachers. :) thanks for the video.	0.9	Optimistic	Speaking
30	l41hZLRsDos	2022-12-16T18:06:57Z	0	Naaah, i&#39;m not the first, who want to use it like this?	-0.8	Distrustful	Speaking
31	l41hZLRsDos	2022-12-14T18:55:46Z	4	Thank you for all these examples. I have started using ChatGPT for my teaching and it&#39;s amazing how much time it will save me.	0.9	Optimistic	Speaking
32	l41hZLRsDos	2022-12-10T20:43:39Z	5	I personally find chatGPT very helpful at writing example topics for advanced language tests (B2 level)	0.9	Optimistic	Writing
33	l41hZLRsDos	2022-12-10T20:41:26Z	2	Thank you so much for a great test and fresh ideas of how one can use this truly remarkable piece of software! 🙏	0.9	Optimistic	Speaking
34	l41hZLRsDos	2022-12-09T00:21:59Z	4	Imagine combing ChatGPT with Obsidian md. I feel like you can learn a lot very fast.	0.9	Optimistic	Speaking
35	kXChJfHZrjU	2023-10-19T17:58:18Z	0	For language learning, BARD by far!	0.9	Optimistic	Reading
36	kXChJfHZrjU	2023-10-19T15:34:36Z	1	Tobey Maguire is the best Spider-Man! <br><br>Great video!	0.9	Optimistic	Speaking
37	kXChJfHZrjU	2023-10-13T12:11:52Z	0	At the time this video is published, ChatGPT Vision has already been rolled out, so yes, it will speak back to you. You can also have it take the persona of other peaople to get different perspective on the conversations you have with the app	0.8	Optimistic	Speaking
38	kXChJfHZrjU	2023-10-12T07:04:59Z	0	Check GPT voice may have just changed the game here	0.9	Optimistic	Speaking
39	kXChJfHZrjU	2023-10-11T10:23:51Z	0	Need an ai that tracks your progress through examination, without prompting.	0.9	Optimistic	Reading
40	kXChJfHZrjU	2023-10-09T07:42:21Z	0	Thank you, amazing work, info and presentation. Taking notes, your content is packed with value! 👍🏼✨	0.9	Optimistic	Listening
41	kXChJfHZrjU	2023-10-07T18:28:34Z	0	So well done, Thank YOU for all of the useful information included in this video. All The Best!	0.9	Optimistic	Listening
42	kXChJfHZrjU	2023-10-03T22:50:55Z	0	Keep it up	0.8	Optimistic	Speaking
43	kXChJfHZrjU	2023-10-03T18:40:29Z	0	Please find out what AI is the better tutor...even if it&#39;s a custom AI.	0	Neutral	Speaking
44	kXChJfHZrjU	2023-10-01T23:36:30Z	1	Whisper AI deserves an honourable mention for transcription of audio.	0.9	Optimistic	Listening
45	kXChJfHZrjU	2023-10-01T05:17:35Z	5	I&#39;m from Brazil, and I have been studing for yaers alone , ann now You gave to us the best knowledge about to learning alone, this is the brand new tool , and you show us the best way to use it. Thank you so much for your approach about this point.	0.9	Optimistic	Speaking
46	kXChJfHZrjU	2023-09-30T19:06:02Z	0	thank u for the great job uve done	0.9	Optimistic	Speaking
47	kXChJfHZrjU	2023-09-30T18:34:11Z	1	Very good video!	0.9	Optimistic	Listening
48	kXChJfHZrjU	2023-09-30T11:46:32Z	8	It’s worth noting that with Bard, you can ask it to show you an image of something and it will. That’s very useful when learning languages as it can help you to remember vocabulary.	0.9	Optimistic	Reading
49	kXChJfHZrjU	2023-09-30T10:41:14Z	0	I could not discuss use of articles (definite and a an) in being pro death penalty vs being pro the death penalty Bing always slipped to some content babble about opinions and said The version was more correct and would not accept my (corpus n speaker) experience.I	-0.8	Distrustful	Writing
50	kXChJfHZrjU	2023-09-26T15:56:05Z	0	Is this only for popular languages or does this apply to languages like Latvian or Icelandic as well?	0	Neutral	Reading
51	kXChJfHZrjU	2023-09-26T11:50:10Z	2	Chat gpt actually just got a voice	0.9	Optimistic	Speaking
52	kXChJfHZrjU	2023-09-24T21:49:57Z	1	Very useful video. Thanks a lot.	0.9	Optimistic	Listening
53	kXChJfHZrjU	2023-09-24T02:55:50Z	2	Hi and thanks for the all the usueful tips! Now, how do you go around the 30-prompts-per-hour limit on ChatGPT? 30 is really not enough if you want to do a full-length session in the new language, e.g. repeating sentences that it throws at you one by one for accent improvement.	0	Neutral	Speaking
54	kXChJfHZrjU	2023-09-23T20:54:36Z	1	What is the best one for translation from Spanish or German to Arabic	0	Neutral	Translation
55	kXChJfHZrjU	2023-09-23T18:52:26Z	3	What is ChatGPT mod ? You don&#39;t explain and I can&#39;t find any info on it.	0	Neutral	Speaking
56	kXChJfHZrjU	2023-09-23T13:49:03Z	2	“That’s a cop-out. The best Spider-Man is obviously—“<br><br>Lolololol That got me.	0.9	Humorous	Speaking
57	kXChJfHZrjU	2023-09-23T13:09:58Z	2	Amazing video! ❤	0.9	Optimistic	Listening
58	kXChJfHZrjU	2023-09-23T07:25:12Z	4	Great job. Best video I&#39;ve ever seen dealing with language learning in the chat bot&#39;s. Thanks for the info I really appreciate your hard work. I hope you&#39;re able to do more videos covering other subjects You&#39;re very good	0.9	Optimistic	Speaking
59	kXChJfHZrjU	2023-09-23T04:33:44Z	3	Thanks Jerry. That saved me so much time. And I know that it was a lot of work for you.	0.9	Optimistic	Speaking
60	kXChJfHZrjU	2023-09-23T04:31:32Z	2	Thanks!	0.9	Optimistic	Speaking
61	kXChJfHZrjU	2023-09-23T04:10:48Z	1	My English isn&#39;t that great nor it is say sophisticated and I want to write my university intent letter and I want chatgpt or any other ai app/website to paraphrase it for any errors but from what I heard those programs are easily detectable. What should I do ?	0	Neutral	Writing
62	kXChJfHZrjU	2023-09-23T00:08:19Z	1	❤	0.9	Optimistic	Speaking
63	kXChJfHZrjU	2023-09-22T23:09:27Z	5	Is there a guide for how to install the Chat GPT mod?<br><br>Edit: nevermind I think I found it in your recommended videos at the end of this one. Thank you	0.9	Optimistic	Reading
64	kXChJfHZrjU	2023-09-22T22:34:43Z	8	Nice video!! You put a ton of work into it, I can tell! Well done!	0.9	Optimistic	Speaking
65	kXChJfHZrjU	2023-09-22T22:20:22Z	1	mom and hunger. is the best &quot;A.I.&quot; for learning a language :-)	0.9	Optimistic	Speaking
66	kXChJfHZrjU	2023-09-22T21:55:23Z	0	This is why your channel will fail - you run it on WRONG premise.	-0.8	Distrustful	Speaking
67	kXChJfHZrjU	2023-09-22T21:31:34Z	1	Bard got updated with Palm2 recently is this up-to-date??	0	Neutral	Speaking
68	kXChJfHZrjU	2023-09-22T20:41:30Z	5	I would say PI is the best AI!	0.9	Biased	Speaking
69	kXChJfHZrjU	2023-09-22T20:25:17Z	13	Thanks all for waiting on this video 🙏🏽 It took a LOT longer to make this than I initially planned, but I didn’t want to skimp out on the details to make sure this video had something useful for EVERYONE.<br><br>I put the comparison chart from the video along with extra notes here for free download: <a href="https://8076031642009.gumroad.com/l/languageaichart">https://8076031642009.gumroad.com/l/…	0.9	Optimistic	Reading
70	A0tLjLsIjqk	2023-04-03T10:52:15Z	1	Yes, but these were very basic errors (spelling, etc), however chatGPT is capable to perform deeper and subtle language corrections. For example, it can help you improve the precision, or tone (formal or informal), or coherency of your sentence, even if it doesn&#39;t contain any grammar or spelling error.	0.9	Optimistic	Writing
71	A0tLjLsIjqk	2023-03-22T22:20:39Z	1	ChatGPT did not act as in the video. I gives responds like &quot;As a AL language model, I do not have personal eating habits&quot;.	-0.8	Distrustful	Speaking
72	cmQopKyxgOk	2023-04-04T22:11:45Z	2	You can see other videos on Language learning by clicking the below links:<br><br>How to set language learning goals with ChatGPT: <a href="https://www.youtube.com/watch?v=GWDYzo0EmRw">https://www.youtube.com/watch?v=GWDYzo0EmRw</a><br>Using ChatGPT to improve your vocabulary: <a href="https://www.youtube.com/watch?v=Fo60iseoCi0">https://www.youtube.com/watch?v=Fo60iseoCi0</a>	0	Neutral	Listening
73	cmQopKyxgOk	2023-03-09T06:14:05Z	1	That’s brilliant. Thanks a million. I appreciate it. Cheers 🎉	0.9	Optimistic	Speaking
74	H31YOepxOEc	2023-08-28T09:48:03Z	0	I have been doing that exactly but how to know when its answers are weird when you are just learning? That’s my main concern.	0	Neutral	Speaking
75	H31YOepxOEc	2023-05-08T11:50:59Z	0	モルドバからこんにちは、お元気ですか？日本が大好きです。私はラジオアマチュアとして、「Made in Japan」と書かれた日本の技術とエレクトロニクスが大好きです。 日本を見たいけど日本語も英語もわからない、日本語を学びたいけどできない。	0.9	Optimistic	Speaking
76	H31YOepxOEc	2023-05-04T12:51:57Z	1	Chat GPT is amazing thank you sir❤❤❤	0.9	Optimistic	Speaking
77	H31YOepxOEc	2023-04-25T16:15:21Z	0	Have you tried this with GPT4? I&#39;ve understood that its much better at languages other than English. I&#39;d be curious if it fixes some of the weird robotic parts. You could also try telling ChatGPT to &quot;pretend&quot; to be a 25 year old man named Ryuji, or something similar. I find that it provides a bit more natural language.	0.8	Optimistic	Speaking
78	H31YOepxOEc	2023-03-31T06:36:12Z	1	Thank you for the video taka 🙏🙏 your videos really helped me learn japanese	0.9	Optimistic	Listening
79	H31YOepxOEc	2023-03-28T17:46:31Z	0	How can I passed in japanese interview any tips can you japanese interview ??	0	Neutral	Speaking
80	H31YOepxOEc	2023-03-08T21:24:47Z	1	You can tell which examples ChatGPT lifted from Tae Kim&#39;s grammar guide 👀😁😂	0.5	Mixed	Reading
81	H31YOepxOEc	2023-03-07T16:47:13Z	4	I&#39;ve used it for learning, and for the most part it is good, but it has made some dumb mistakes &quot;teaching&quot; me. Sometimes it gives me the wrong romaji, for instance. Or if i catch it being incorrect, it will say sorry and then give me the correct answer. So be careful with it	0.2	Mixed	Speaking
82	H31YOepxOEc	2023-03-07T15:06:50Z	0	先生かお兄さんありがとう	0.9	Optimistic	Speaking
83	H31YOepxOEc	2023-03-07T14:37:03Z	1	Always a placer 😀🖐️	0.9	Optimistic	Speaking
84	H31YOepxOEc	2023-03-07T13:32:12Z	0	Have you tried Kana input?<br>I have started doing it myself and have gotten better at it, I think I like it more.	0.8	Optimistic	Writing
85	H31YOepxOEc	2023-03-07T10:48:20Z	12	It is a good tool IF you use it wisely and have in mind that it is a young AI which still makes mistakes and isn&#39;t always correct with grammar, context understanding or natural use of language. I think it is important to emphasize this. Anyway - it is a very fast and flexible tool since you don&#39;t have to wait for a response and also you can get specific information you need.	0.8	Optimistic	Speaking
86	H31YOepxOEc	2023-03-07T08:59:22Z	1	Which keyboard do you use for typing the japanese sentences	0	Neutral	Writing
87	H31YOepxOEc	2023-03-07T08:26:42Z	1	So this is a better than Duo Lingo? Lol dude so many companies are about to be replaced	0.9	Optimistic	Speaking
88	H31YOepxOEc	2023-03-07T07:50:43Z	3	Hi professor<br>do you know, of any books or websites, that explain the origin of the drawing of the katakana hiragana? <br>the reason for that is if for, that in order to remember the symbols, I Need to understand their meaning.<br>Thanks	0	Neutral	Reading
89	KwNhAzQN-Nc	2023-01-18T01:14:29Z	1	Toward the end of this video, I said “It’s not clear when OpenAI is going to release an API, an application program[ming] interface, that will allow other applications to interact with [ChatGPT].”<br><br>Well, a month later, on January 16, 2023, Microsoft announced that APIs for ChatGPT and other OpenAI programs would be accessible through their Azure cloud services. It will be interesting to see…	0.9	Optimistic	Reading
90	KwNhAzQN-Nc	2023-05-16T14:02:56Z	0	I think the excitement around ai&#39;s use depends on the language you&#39;re learning. I have been using it for learning Russian and if I had to give it a grade it would be a &quot;B+&quot;. It makes too many errors for me to feel 100% confident in it&#39;s answers. Some languages are better documented and more widely used and probably are more accurate.	0.3	Mixed	Speaking
91	KwNhAzQN-Nc	2023-03-26T12:48:48Z	0	Great video! Lots of insights. Thanks for sharing your ideas with us.	0.9	Optimistic	Listening
92	KwNhAzQN-Nc	2023-02-07T22:02:21Z	1	Good videos Tom. I&#39;ve been putting ChatGPT through its paces in this regard as well. There are definitely impressive results but I agree that humans will always be needed in this regard. Communicating with other humans is the main point of language after all.	0.9	Optimistic	Speaking
93	KwNhAzQN-Nc	2023-01-24T15:29:36Z	0	Thanks 👍<br><a href="https://www.youtube.com/watch?v=KwNhAzQN-Nc&amp;t=10m08s">10:08</a> &quot;I think the reason they failed was not only the fact that <br>um the technology was too cumbersome or too expensive. <br>um, there was also the fact that those Technologies did not involve human interaction. &quot; <br><br>Yes, I like this human-like interaction from the chatGPT.	0.9	Optimistic	Speaking
94	KwNhAzQN-Nc	2023-01-15T11:43:52Z	1	Using the new chatGPT 09.01.2023 version, this is a dialog I just had with &quot;Carla&quot;. The first response was a bit awkward, since Carla regurgitated all the information like a parrot. However, the more the conversation advanced, the less &quot;unnatural&quot; it became. It is of course still an artifical dialog, but I think the AI needs context to do its role-playing convincingly. That me…	0.9	Optimistic	Speaking
95	KwNhAzQN-Nc	2023-01-11T13:43:24Z	0	I am actually using it to create me learning plans, and create me exercises with different language learning methods..<br><br>you can get bored with a class or a book, but here you can just tell it what you find boring haha and in a few seconds you get a new output to serve your learning	0.9	Optimistic	Speaking
96	KwNhAzQN-Nc	2023-01-10T22:20:19Z	2	<b>Here is a task for OpenAI</b> which I wrote and which led to a quite interesting chat spanning four pages on paper. <br>I am intererested in second language learning, and I would like to try out some of your abilities. We will communicate in English (it is my third language after french and native german). I would like you to have a conversation with me. These are the tasks you should do when …	0.9	Optimistic	Speaking
97	KwNhAzQN-Nc	2023-01-10T20:11:32Z	1	Finally I asked the AI to point out ten important points <b>discussed in this video</b> about what the role of the human language teacher might be when language teaching is aided by AI in general or Chat GPT in particular; this is what it said: <br>1. Tom Golly suggests that the role of human language teachers could be to complement and enhance the capabilities of language teaching AI like Chat G…	0.9	Optimistic	Speaking
98	KwNhAzQN-Nc	2023-01-10T20:03:17Z	0	I also asked the AI to point out ten important points <b>discussed in this video</b> how AI in general or chat GPT in particular could help humans learning language, this is what it said: <br>1. chat GPT has positive potential in language learning and teaching, as it&#39;s ability in some areas linguistically exceeds that of the average human language teacher. <br>2. it has the potential to serve…	0.9	Optimistic	Speaking
99	KwNhAzQN-Nc	2023-01-10T19:43:59Z	2	This is the summary of the talk, as provided by the AI (I had to divide the transcript in two parts in order to get the summary): <br> <br>The speaker, Tom Golly, is discussing how the release of chat GPT by OpenAI has led to continued shockwaves and mixed reactions about its capabilities. He expresses concerns about the potential negative impact of chat GPT on job displacement and its use for fa…	0.9	Optimistic	Speaking
100	KwNhAzQN-Nc	2023-01-08T19:08:56Z	1	Thank you for sharing your thoughts about ChatGPT. Based on my background in simultaneous interpreting and language teaching I see a huge potential in ChatGPT. My first reaction is that the role of language teachers will change and I hope that instead of fearing this new technology, the learning community will embrace it and elaborate good learning models	0.9	Optimistic	Speaking
101	KwNhAzQN-Nc	2023-01-08T13:16:55Z	1	Thank you for doing these videos, and I really appreciate your putting this technology in its historical context. I just started playing around with Chat GPT today and I felt like I was living in the future. One thing I like is how responsive it is to improving things when asked to do so. For example, I had it write some reading passages and dialogues on certain topics and for specific levels. Wh…	0.9	Optimistic	Speaking
102	KwNhAzQN-Nc	2023-01-08T01:24:54Z	5	The ability to create personalized comprehensive input in an interactive setting is revolutionary. I am also excited about the possibility of having my sentences corrected for grammar and punctuation immediately—in the privacy of my own living room. I can take courage and put together words to form new sentences and get immediate feedback. I can rehearse for future conversations. These possibilit…	0.9	Optimistic	Speaking
103	KwNhAzQN-Nc	2022-12-27T06:04:37Z	1	I think this way, being a &quot;real human&quot; will be more important in the future. We need to be more; <br>- motivating,<br>- guiding,<br>- role-modelling,<br>- inspiring,<br>- creative. <br><br>Also, from a wholistic point of view, people do not learn languages for the language itself. What I mean is that there is an abstract race in people&#39;s (and nations&#39;) minds and they learn langu…	0.8	Optimistic	Speaking
104	KwNhAzQN-Nc	2022-12-20T14:45:28Z	2	Thank you for sharing your ideas on the topic, it was very interesting to listen to. These perspectives are compelling and horrifying at the same time - I sincerely hope that language teachers will be able to find their role in language education in this new AI era..	0.5	Mixed	Speaking
105	E5okIcmkaYM	2023-10-17T02:32:07Z	0	There are glaring errors in the language. For example, given the context, Person 1 should say &quot;¿Cómo fue tu infancia?&quot; (no &quot;cómo era&quot;).	-0.8	Distrustful	Speaking
106	E5okIcmkaYM	2023-05-29T19:34:41Z	0	chatgpt suck at canto 😭	-0.8	Distrustful	Speaking
107	E5okIcmkaYM	2023-05-03T14:33:33Z	0	in brief:<br>In this video, the speaker shares five prompts to use with ChatGPT to enhance language exchanges: <br> <br>1. Ask ChatGPT for conversation topics, which can lead to more engaging discussions. <br>2. Prompt ChatGPT for role-play ideas and vocabulary, which can improve your creativity and use of new words. <br>3. Request vocabulary words within a specific topic, which can help beginner…	0.9	Optimistic	Speaking
108	E5okIcmkaYM	2023-02-23T13:41:42Z	0	Porque no haces un canal en español? 加油	0.9	Optimistic	Speaking
109	E5okIcmkaYM	2023-02-10T03:29:54Z	2	Absolutely brilliant (and a bit scary ... but mostly brilliant)! Now if I can only actually access ChatGPT! Either way thank you, and I will check out the other video you mention.	0.9	Optimistic	Accessing ChatGPT
110	E5okIcmkaYM	2023-02-03T21:31:37Z	2	I had this crazy voice chat on HelloTalk where the girl littearly had a list of questions that posed 😂 Yeah, sometimes you have to think in advance about topics for conversation.😊 Great video!😁	0.9	Optimistic	Speaking
111	E5okIcmkaYM	2023-02-03T14:28:50Z	3	Have you tried ChatGPT yet? Lemme know your thoughts in the comments below ⬇️	0	Neutral	Speaking
112	DVpz9WDwKVQ	2023-06-19T21:13:41Z	0	How	0	Neutral	Speaking
113	GOB_cd2NJxM	2023-06-20T09:04:46Z	1	❤❤	0.9	Optimistic	Speaking
114	GOB_cd2NJxM	2023-06-19T22:30:16Z	1	Very good suggestions!	0.9	Optimistic	Speaking
115	GOB_cd2NJxM	2023-06-16T19:44:14Z	3	The answer is you shouldn&#39;t. I say this as a language learner and a programmer. There&#39;s plenty of room for error and sometimes it just straight up &quot;makes stuff up.&quot; They&#39;re called &quot;hallucinations,&quot; where it produces speech alright, but not what it should, and sometimes it will make up facts, so if you use it to go over grammar, it could be feeding you total bullshi…	-0.8	Distrustful	Speaking
116	GOB_cd2NJxM	2023-06-16T15:34:52Z	3	Polish in thumbnail cool!	0.8	Optimistic	Speaking
117	GOB_cd2NJxM	2023-06-16T15:09:08Z	1	great ideas	0.9	Optimistic	Speaking
118	GOB_cd2NJxM	2023-06-16T12:41:42Z	4	Huge tip! How haven&#39;t I thought about it earlier xD Thanks :)	0.9	Optimistic	Speaking
119	0LVoxcTAb34	2023-03-06T18:40:15Z	1	One of my first questions was about French grammar. It explained the grammar point fine (as far as I, a beginner, could tell), but failed on applying the rules, as it cannot reliably know what a verb ends in. It has a concept of words, not letters, and that form probably isn&#39;t common enough to be learnt implicitly.	0	Neutral	Writing
120	0LVoxcTAb34	2023-02-23T16:58:03Z	1	Maybe GTPちゃん can role play as my 日本語の愛人	0.2	Mixed	Speaking
121	0LVoxcTAb34	2023-02-18T07:13:17Z	1	Strong points. I wasn’t aware it could return Japanese sentences, pretty sweet.	0.9	Optimistic	Reading
122	0LVoxcTAb34	2023-02-06T09:51:36Z	0	I&#39;ve been using ChatGPT to ask grammar questions so I don&#39;t have to spend hours reading grammar books or look for a tutor lol. It&#39;s been pretty good so far. It also gave me better translations of colloquial sentences than DeepL and Google Translate did.	0.9	Optimistic	Writing
123	0LVoxcTAb34	2023-01-26T18:23:59Z	1	<a href="https://www.youtube.com/watch?v=0LVoxcTAb34&amp;t=2m05s">2:05</a> lol the ai said 特殊 is てきしゅう	0	Neutral	Listening
124	0LVoxcTAb34	2023-01-22T20:02:11Z	1	it looks insane. Imagine if people could write a book using ai. &quot;write a book about a pirate that fights mechs&quot;<br><br><br>Does it work with yomichan	0.9	Optimistic	Writing
125	0LVoxcTAb34	2023-01-22T14:24:57Z	2	Because it can be used to write code, a lot of people are worried that Chat GPT will take a lot of jobs away. But I think that we need to find ways to use it to make us better or we will be left behind as this technology gets better and better.	0.9	Optimistic	Writing
126	0LVoxcTAb34	2023-01-22T12:47:42Z	1	Wooooow I need to look into this	0.9	Optimistic	Reading
127	0LVoxcTAb34	2023-01-22T11:30:29Z	1	I used this site to do my history exam lol. I also use chatgpt for short stories in japanese. Chatgpt is also good for finding sentence in japanese<br><br>For example , 芳しい and chatgpt gives me this: 「その茶のアロマ芳しい心地よかった。」	0.9	Optimistic	Writing
128	0LVoxcTAb34	2023-01-22T10:25:03Z	1	Just damn lol.<br><br>I thought it was only in English but I guess I was wrong haha. <br><br>I cannot tell yet if ChatGPT was right or not, but was it right the sentences it gave you in Japanese?<br><br>Nice vid and perspective Jarods!	0.8	Optimistic	Speaking
129	lrH_xsWzzLo	2023-01-15T05:40:03Z	0	<a href="https://chat.openai.com/chat">https://chat.openai.com/chat</a>	0	Neutral	Speaking
130	lrH_xsWzzLo	2023-01-16T05:22:03Z	1	Is there any reliable way to use audio input and receive audio output?	0	Neutral	Speaking
131	lrH_xsWzzLo	2023-01-15T11:33:41Z	1	Man I thought this was an custom ad but cool app	0.9	Optimistic	Speaking
132	U1P7sDdWL8c	2023-01-17T04:33:19Z	0	<a href="https://chat.openai.com/chat">https://chat.openai.com/chat</a>	0	Neutral	Speaking
133	U1P7sDdWL8c	2023-02-07T14:59:28Z	0	:))	0.9	Optimistic	Speaking
134	Hvr48I42VdM	2023-10-15T16:30:57Z	4	I know ChatGPT is always evolving and by now it might have upgraded some of its features, and be more precise in certain things. <br>Nevertheless, I believe it cannot substitute other methods of language learning. Do you agree? Or do you disagree completely?<br>Let me know in the comments below :)	0.2	Mixed	Speaking
135	Hvr48I42VdM	2023-10-17T01:55:06Z	1	É verdade mia !	0.9	Optimistic	Speaking
136	Hvr48I42VdM	2023-10-16T21:53:46Z	0	Fixe	0.8	Optimistic	Speaking
137	Hvr48I42VdM	2023-10-16T11:29:11Z	0	AI is terrible for any nuances with language - be it written or spoken.	-0.8	Distrustful	Speaking
138	Hvr48I42VdM	2023-10-16T03:27:56Z	2	ChatGPT? Que seca. 😝ChatGPT não vai à praia para brincar 🤸‍♂️🪂Obrigado!	0.9	Optimistic	Speaking
139	Hvr48I42VdM	2023-10-15T22:19:19Z	2	A música no fundo é uma distração mas de outra forma boa info. Obrigada! 👍🙏	0.5	Mixed	Listening
140	Hvr48I42VdM	2023-10-15T21:01:16Z	2	Porque é que os portugueses escrevem “pergunta” mas pronunciam “pregunta”?	0	Neutral	Speaking
141	Hvr48I42VdM	2023-10-15T19:24:16Z	0	Muitas pessoas acham que ChatGPT pode fazer milagres. Estou farta de ouvir isto dos meus amigos.<br>Eu concordo consigo que não é a melhor ferramenta para aprender uma língua. E para as perguntas pequenas podemos pesquisar no Google também. Mas a preguiça é grande... :D	0.2	Mixed	Speaking
142	Hvr48I42VdM	2023-10-15T18:23:47Z	4	Esta não é uma pergunta simples com uma resposta simples. Tenho sido muito ajudado por todo o tipo de professores de português no Youtube e noutros sítios. Penso que a Mia é uma excelente professora, com sentido de humor e um encanto maravilhoso. Mas uma aplicação de línguas (não o ChatGPT) lembra-se do que sei, do que não sei e do que preciso de saber melhor. Nenhum professor consegue lembrar-se…	0.8	Optimistic	Speaking
143	Hvr48I42VdM	2023-10-15T16:49:26Z	2	Muito obrigado 🌹🌷🌺	0.9	Optimistic	Speaking
144	Hvr48I42VdM	2023-10-15T16:47:16Z	2	concordo totalmente	1	Optimistic	Speaking
145	Hvr48I42VdM	2023-10-15T16:44:00Z	1	<a href="https://www.youtube.com/watch?v=Hvr48I42VdM&amp;t=5m25s">5:25</a> Exactly, today exactly I faced this problem and got my Português disturbed. The &#39;Brazilian Portuguese&#39; problem	0.2	Mixed	Speaking
146	Hvr48I42VdM	2023-10-15T16:30:48Z	2	first like	0.9	Optimistic	Reading
147	SaRz4ZqOkks	2023-05-08T21:26:55Z	1	Unbelievable, it&#39;s great	0.9	Optimistic	Speaking
148	SaRz4ZqOkks	2023-04-26T02:56:56Z	1	Great video! What is the name of the extension you mentioned that allows you to hear it?	0.9	Optimistic	Listening
149	SaRz4ZqOkks	2023-04-25T20:24:47Z	1	Wow!!! I guess this can help us learn and improvise any language, especially French . Thanks a ton!!!! Appreciate your work!!!! ❣ Practice makes you perfect!!! Enjoy Learning!!!! 🙌<br><br>Ouah!!! Je suppose que cela peut nous aider à apprendre et à improviser n&#39;importe quelle langue, en particulier le français. Merci beaucoup!!!! Appréciez votre travail !!!! ❣ La pratique vous rend parfait !!…	0.9	Optimistic	Speaking
150	GWDYzo0EmRw	2023-04-04T22:13:17Z	0	You can see other videos on Language learning by clicking the below links: <br> <br>Introduction to using ChatGPT for language learning: <a href="https://www.youtube.com/watch?v=cmQopKyxgOk">https://www.youtube.com/watch?v=cmQopKyxgOk </a><br>Using ChatGPT to improve your vocabulary: <a href="https://www.youtube.com/watch?v=Fo60iseoCi0">https://www.youtube.com/watch?v=Fo60iseoCi0</a>	0	Neutral	Listening
151	qtNwgpbMjZ4	2023-04-27T16:56:24Z	0	Yes sir we want detailed video if any	0.9	Optimistic	Listening
152	qtNwgpbMjZ4	2023-04-27T16:53:41Z	0	It’s so helpful … thanks a lot	0.9	Optimistic	Speaking
153	qtNwgpbMjZ4	2023-02-28T23:26:41Z	1	धन्यवाद... छान माहिती दिलीत त्याबद्दल...😊	0.9	Optimistic	Speaking
154	qtNwgpbMjZ4	2023-02-27T16:54:43Z	1	Awesome info n technology!! Thank you for informative video 🙏	0.9	Optimistic	Listening
155	qtNwgpbMjZ4	2023-02-27T06:12:31Z	1	Farach chan Sensei.	0.9	Optimistic	Speaking
156	qtNwgpbMjZ4	2023-02-27T05:44:10Z	1	Mast Bipin san	0	Neutral	Speaking
157	qtNwgpbMjZ4	2023-02-27T03:51:49Z	1	सर ,खुपच छान ऊपयोग सोप्या भाषेत ,सांगितला आहे....चॅटजिपीटी चा.....<br>सर.....मराठी जॅपनीझ शब्दकोष ऊपलब्ध आहे का.....धन्यवाद	0.9	Optimistic	Reading
158	qtNwgpbMjZ4	2023-02-27T02:23:47Z	1	Thank Nihon go no benkiyou o shite imasu	0.9	Optimistic	Reading
159	qtNwgpbMjZ4	2023-02-26T18:27:12Z	1	Khup chan	0.9	Optimistic	Speaking
160	qtNwgpbMjZ4	2023-02-26T17:40:54Z	1	Thank you	0.9	Optimistic	Speaking
161	qtNwgpbMjZ4	2023-02-26T17:17:48Z	2	Khup chan ✨	0.9	Optimistic	Speaking
162	yNX77mTrJAc	2023-02-25T10:24:39Z	1	Interesante vídeo. Hace unos días vi un vídeo sobre una persona que pedía al chat recomendaciones sobre libros y películas (pero para su propia lengua). Me pregunto si el chat podrá recomendar según &quot;un nivel&quot; para los estudiantes de un idioma. ¡Si lo pudiera hacer, sería fantástico!	0.9	Optimistic	Reading
163	1nuX55P7YJo	2023-10-05T09:40:10Z	0	Amazing this one😇💫	0.9	Optimistic	Speaking
164	1nuX55P7YJo	2023-06-17T12:17:41Z	0	Good	0.8	Optimistic	Speaking
165	1nuX55P7YJo	2023-06-17T11:58:34Z	0	Amazing game ❤	0.9	Optimistic	Speaking
166	1nuX55P7YJo	2023-06-17T10:20:37Z	0	Amazing video 😊 keep sharing 😊	0.9	Optimistic	Speaking
167	1nuX55P7YJo	2023-06-17T10:20:10Z	0	good information	0.8	Optimistic	Listening
168	1nuX55P7YJo	2023-06-17T10:14:59Z	0	nice	0.8	Optimistic	Speaking
169	1nuX55P7YJo	2023-06-17T10:13:16Z	0	Well done 👍 keep sharing your videos 😊	0.9	Optimistic	Speaking
170	1nuX55P7YJo	2023-06-17T10:06:43Z	0	great video keep it up	0.9	Optimistic	Speaking
171	1nuX55P7YJo	2023-06-17T09:53:03Z	0	Great vedio ❤	0.9	Optimistic	Listening
172	1nuX55P7YJo	2023-06-17T09:25:59Z	0	Hmmm great... Very informative video ❤❤❤❤❤❤❤❤❤❤❤❤	0.9	Optimistic	Listening
173	1nuX55P7YJo	2023-06-17T09:24:16Z	0	Thnx for sharing such an informative video keep it up	0.9	Optimistic	Listening
174	1nuX55P7YJo	2023-06-17T09:16:23Z	0	Wow i like your vedio	0.9	Optimistic	Listening
175	1nuX55P7YJo	2023-06-17T09:15:24Z	0	very nice n informative video, thanks for sharing	0.9	Optimistic	Listening
176	1nuX55P7YJo	2023-06-17T09:14:08Z	0	very nice and great job keep sharing more videos	0.9	Optimistic	Speaking
177	gVpDSEBz9iw	2023-09-15T13:59:33Z	0	Your are so bad at uploading videos	-0.8	Distrustful	Speaking
178	hQ1jYVYUABc	2023-04-14T13:08:46Z	1	Ha! I learned a new Word in English: TRUCULENT!	0.9	Optimistic	Vocabulary
179	Bbjyv56MFjk	2023-01-31T16:50:47Z	0	Toivottavasti sinulla on hyvä päivä 👌<br>Ich hoffe, du hast einen tollen Tag 😄<br>Espero que tengas un gran día 😉<br>Mam nadzieję, że będzie wielki dzień ✌<br>我希望你有一个好天 🌞<br>Jeg håber, du har en stor dag 🌻<br>Hoppas du har en bra dag 😇	0.9	Optimistic	Speaking
180	pyFE9NVUJmg	2023-05-15T16:34:33Z	1	Thanks.	0	Neutral	Speaking
181	TiMo0nHxOlA	2023-04-28T13:35:27Z	1	This is certainly the newest and very useful tool for learning	0.9	Optimistic	Speaking
182	qLasw_xRBsM	2023-07-11T17:50:10Z	0	That&#39;s cool.	0.8	Optimistic	Speaking
183	qLasw_xRBsM	2023-07-11T02:22:09Z	0	Great info	0.9	Optimistic	Listening
184	bkE03aOMOJw	2023-06-20T08:10:37Z	0	Here is the prompt: ¨I want you to act as a spoken English teacher and improver. I will speak to you in English and you will reply to me in English to practice my spoken English. I want you to keep your reply neat, limiting the reply to 100 words. I want you to strictly correct my grammar mistakes, typos, and factual errors. I want you to ask me a question in your reply. Now let&#39;s start pract…	0	Neutral	Speaking
185	bkE03aOMOJw	2023-06-20T08:08:41Z	0	Thank you a bunch Hidran for sharing this video, it is a great opportunity to practice with a virtual teacher (Chat GPT) which is always available 😊. Could you please share the text you give to Chat GPT in the beginning to act as a teacher? I didn&#39;t find it. Thank you.	0.9	Optimistic	Reading
186	JJ9KvkpzbGI	2023-02-14T02:44:20Z	1	My point is we gonna still continue to learn it , cuz it&#39;s good for our brains too, it&#39;s working like exercises. <br>If some system will have this options like you&#39;ve mentioned in your video , the owners of thus system will push us too see or listen some commercials during the using this system and keep supporting our consuming society in this way.<br>In another hand the system might …	0.1	Mixed	Speaking
187	JJ9KvkpzbGI	2023-02-14T00:34:45Z	1	There is nothing to apologize for. Your English is stupendous!! AI is scary.... 🤖 we will be replaced by technology eventually!!	0.9	Optimistic	Speaking
188	bRKEG75jH5M	2023-09-06T11:31:17Z	1	Ty	0	Neutral	Speaking
189	VbMLPCEZdRE	2023-08-07T19:13:52Z	1	This is dope!	0.9	Optimistic	Speaking
190	Mg4YYco5KYA	2023-07-11T06:58:00Z	0	Good job👍	0.9	Optimistic	Speaking
191	WaS8vq3D5-0	2023-09-18T08:59:42Z	0	🤷 <b>Promo SM</b>	0	Neutral	Speaking

## Sheet: videos
ids	videoId	published_at	time	channelId	title	description	channelTitle	liveBroadcastContent	link	Include	Include-2nd Review	srt	Number of comments
0	l41hZLRsDos	2022-12-07T12:29:19Z	2022-07-12	UC4lkrSMfiv6BByxqnPNVU6g	Using ChatGPT for Language Learning	This video shows examples of how well OpenAI's ChatGPT might be used by people learning and teaching second languages.	Tom Gally	none	https://www.youtube.com/watch?v=l41hZLRsDos	YES	YES	hello this is Tom golly of the University of Tokyo it's been a week since open AI announced their new large language model interactive version called chat GPT and in this video I would like to show briefly some experiments I've done using GPT for language learning in other words now that we have this interactive multilingual AI that seems to be able to grasp meaning and to interact with the user …	35
1	kXChJfHZrjU	2023-09-22T20:23:53Z	9/22/23	UCMwFxEFgl3M4BACjtHeXpYA	What's the BEST AI For Language Learning? (CLEAR winner)	Let's find out what's the best AI for language learning out of ChatGPT, Bing, and Bard. AI is changing language learning, but some ...	Jerry Registre	none	https://www.youtube.com/watch?v=kXChJfHZrjU	YES	YES	AI will change language learning forever but what's the best one to help you learn a language faster AI is blowing up this year and chat GPT Bing and Bard have all hit the main stage as three options language Learners can use to learn new words get better at listening and practice speaking whenever you want even without a single native speaker friend to practice with but it's clear that these thr…	35
2	A0tLjLsIjqk	2023-02-09T08:04:03Z	2023-09-02	UCejX74yLwCIKYvrtkpPcS7w	Master English with ChatGPT | A Step-by-Step Guide to Language Learning	Are you looking for a fun and interactive way to improve your English skills? Look no further! In this video, you'll learn how to use ...	Walnut English	none	https://www.youtube.com/watch?v=A0tLjLsIjqk	YES	YES	hey there everyone today we're going to talk about a really cool tool for learning English open ai's chat GPT we all know how important English is in today's world whether for work travel or just for personal growth and that's where Chad GPT comes in as a language model developed by openai it can provide real-time feedback and corrections as we practice speaking writing and reading English over t…	2
3	cmQopKyxgOk	2023-03-08T14:30:11Z	2023-08-03	UCc8n88s1tu7lllwQljelJsw	Introduction to using ChatGPT for language learning	"Looking for an AI-powered language learning tool that can help you improve your language skills? Introducing ChatGPT, a ...	AI Mastery	none	https://www.youtube.com/watch?v=cmQopKyxgOk	YES	YES	welcome to an introduction to using chat GPT for language learning with chatgpt you can improve your English vocabulary and conversational skills whether you're a beginner or an advanced learner chat GPT is interactive and engaging features make language learning more fun and accessible for example I have prompted chat GPT as highchat GPT I would like to improve my vocabulary in English so please…	2
4	H31YOepxOEc	2023-03-07T07:34:02Z	2023-07-03	UCgSWBFB7yqpvDwJYYqZV_uA	Revolutionize Your Japanese Language Learning with Chat GPT: Tips and Tricks for Success	In this video, we explore how chat GPT can revolutionize the way you learn Japanese. Chat GPT is a powerful tool for improving ...	Learning Japanese with Taka	none	https://www.youtube.com/watch?v=H31YOepxOEc	YES	YES	hey guys it's me taka Minnesota in this video we explore how chart GPT revolutionized the way you run Japanese chat GPT is a powerful tool as you know if you use it effectively you get a lot of information and lots of Knowledge from the chat GPD whether you are beginners or Advanced Japanese Learners chat GPT is really useful for you to learn Japanese how you can use chat GPT to run Japanese I'll…	15
5	XIoVN39w3yI	2023-06-15T23:37:41Z	6/15/23	UCvHGzH6Ae7Y3ixtJsC-MwyQ	Talkio AI: Language Learning with ChatGPT	Discover the power of voice-based language learning with Talkio AI! Sign up at https://talkio.ai. Built on top of ChatGPT, Talkio AI ...	Theis Frøhlich	none	https://www.youtube.com/watch?v=XIoVN39w3yI	YES	YES	Welcome to Talkio AI, the ultimate language training app for your browser. Talkio AI provides a safe and supportive environment for you to practice and engage in meaningful conversations with artificial intelligence. Step into the world of Talkio AI and discover a chat interface that feels just like conversing with a native speaker. Need to discuss art in French or technology in Mandarin? No prob…	0
6	KwNhAzQN-Nc	2022-12-15T03:53:23Z	12/15/22	UC4lkrSMfiv6BByxqnPNVU6g	ChatGPT and the Future of Language Learning	This video discusses the potential application of OpenAI's ChatGPT and similar software to second-language learning and ...	Tom Gally	none	https://www.youtube.com/watch?v=KwNhAzQN-Nc	YES	YES	hi this is Tom golly I'm at the University of Tokyo um it's been two weeks since chat GPT was released by open AI and the shockwaves continue to go around the world people continue to be you know I'm amazed and kind of frightened at how how lifelike how effective how smart it is in some ways um and also how how stupid it is in other ways but it's really seems to be a big leap towards um a sort of…	16
7	E5okIcmkaYM	2023-02-03T14:15:00Z	2023-03-02	UCwMSVShqYyjkLJlNKfvwDpA	5 ChatGPT Prompts to SPICE UP your Language Exchanges🌶️(Language Learning w/ ChatGPT)	Learning a foreign language? SPICE UP your language exchanges with these 5 ChatGPT prompts for language learning.	LingoKev	none	https://www.youtube.com/watch?v=E5okIcmkaYM	YES	YES	Five ChatGPT prompts that you can use to really spice up your language exchanges. How often has this happened to you -- you open up an app like Tandem or HelloTalk, you look for some language exchange partners, you start having some conversations and before you even know it the conversation's over before you even started. And that's because you realize you entered this cycle of conversations wher…	7
8	RikLVi8iGIM	2023-02-22T10:22:22Z	2/22/23	UCfTxC4mrvmHeRUCtPhUtQdw	Language Learning with ChatGPT: Exploring Opportunities and Risks	ChatGPT is a new, free AI text generator that can very quickly produce texts in many styles and in most languages. It has great ...	Joe Dale	none	https://www.youtube.com/watch?v=RikLVi8iGIM	YES	YES	welcome everybody to a tilt webinar with Julia Morris language learning with chat GPT exploring the opportunities and the risks today is Tuesday the 21st of February Julia will be speaking to us for about an hour and that can be followed by a show and tell led by the great Joe Dale um I'm Helen Myers I'm chair of the awl London Branch um we always thank Linguascope for their support in our webina…	0
9	DVpz9WDwKVQ	2023-03-15T21:00:33Z	3/15/23	UCYLMzn-rPTV7yo9YDTbjVdg	The Future of Language Learning with Duolingo and GPT-4	Looking to stay ahead of the curve with the latest advancements in AI technology? Look no further than GPT-4. This cutting-edge ...	Ahmed's Dominion	none	https://www.youtube.com/watch?v=DVpz9WDwKVQ	YES	YES	hey there as someone familiar with gpt3 you're going to be excited to hear about the latest language model on the scene gpt4 and it's already being put to use in one of the most popular language learning apps out there Duolingo you may already know that Duolingo has over 50 million users each month but did you know that it supports 40 languages across 100 plus courses and now with the help of gpt…	1
10	GOB_cd2NJxM	2023-06-15T15:00:09Z	6/15/23	UCpqrarxv5w8MNZ7Tp0INA3Q	How to use Chat GPT in language learning? FULL Tutorial	In this video, I share how you can use Chat GPT in language learning! #chatgpt #languagelearning #artificialintelligence Support ...	Julita Duda	none	https://www.youtube.com/watch?v=GOB_cd2NJxM	YES	YES	Chat GPT transforms language learning and kills the traditional language learning system if you haven't heard about it it's high time to explore this topic in today's video I would like to share with you how you can use Chat GPT to practice your language skills so you can eventually become fluent in a language that you want to learn for those who haven't heard about it chapter is an artificial in…	6
11	0LVoxcTAb34	2023-01-22T09:40:50Z	1/22/23	UCwNdsF7ZXOlrTKhSoGJPnlQ	ChatGPT: Revolutionizing Language Learning for Self Learners	ChatGPT - https://openai.com/blog/chatgpt/ Jerry Registres Video - https://www.youtube.com/watch?v=sXOAanKbXAQ Come join ...	Jarods Journey	none	https://www.youtube.com/watch?v=0LVoxcTAb34	YES	YES	what's going on today everybody today I want to talk about a technology that's been blowing my mind recently and in my opinion it's completely game changing for language learning imagine being able to have someone by your side 24 7 that you can talk to you can ask questions ask for Content recommendations ask for input that's comprehensible the list goes on and on it's in the title of this video …	10
12	lrH_xsWzzLo	2023-01-15T04:54:16Z	1/15/23	UC4myBkVdNxjRRGwoETCoDaA	Use this AI Tool to Practice Foreign Languages | ChatGPT for Language Learning #shorts	Link - https://chat.openai.com/chat Hello and welcome to our tutorial on how to use ChatGPT AI in learning languages. In recent ...	Aljohn Polyglot	none	https://www.youtube.com/watch?v=lrH_xsWzzLo	MAYBE	YES	so you're having trouble finding a native speaker to practice language well chat GPT is a game changer here's why let us say to chat GPT let us have a conversation in French Additionally you could specify a wide range of topics to discuss not only is free you could use ChatGPT 24/7	3
13	zWFY_XjkEA8	2023-04-02T13:30:30Z	2023-02-04	UCYQo8t1HnHTb8ZeUeVP-APg	A.I = JOBLESS TEACHERS ??! Mini Podcast Language Learning #ai #languageteacher	Mini #podcast : Will #languageteacher lose their jobs to #artificialintelligence like #chatgpt? #languagelearning mini #podcast ...	Good News English (GNE)	none	https://www.youtube.com/watch?v=zWFY_XjkEA8	YES	YES	will AI kill teacher jobs will smart Tech like chat GPT replace teachers will teachers lose their jobs I'm JJ from JJ today Channel after years exploring ayok I'm trying to answer will technology finally replace teachers I don't think so I don't think AI is ready to replace teachers I'll tell you three reasons why it's not ready first AI cannot create human connections AI can definitely give impr…	0
14	U1P7sDdWL8c	2023-01-17T03:59:15Z	1/17/23	UC4myBkVdNxjRRGwoETCoDaA	Learn New Vocabulary in Any Language with AI | ChatGPT for Language Learning	Hello and welcome to our tutorial on how to use ChatGPT AI in learning languages. In recent years, we have witnessed the ...	Aljohn Polyglot	none	https://www.youtube.com/watch?v=U1P7sDdWL8c	MAYBE	YES	so you want to speed up your vocabulary game here's the secret let us say to chat GPT provide me a five item vocabulary quiz in Spanish multiple choice and B1 level don't reveal answers immediately chat GPT will provide the questions for you and you will just provide the answer another one you could use a context clues for example and the questions would look like this	2
15	Hvr48I42VdM	2023-10-15T16:30:04Z	10/15/23	UCsThiRHPNJLEnHzIyPfcdRA	Language Learning with ChatGPT: 5 Ways AI might be HURTING Your Portuguese	Are you considering language learning with ChatGPT? If you are studying European Portuguese you might have tried to learn ...	Mia Esmeriz Academy	none	https://www.youtube.com/watch?v=Hvr48I42VdM	YES	YES	I asked GPT chat What are the disadvantages of learning a language with artificial intelligence this was the answer Hello, I know everyone is talking about jpt chat and the many ways it can help us solve problems, overcome obstacles and create things incredible, I've also heard people say that GPT chat can revolutionize the way we learn languages, but can it really, although I believe it's an inc…	13
16	SaRz4ZqOkks	2023-04-25T11:23:51Z	4/25/23	UCu8WF59Scx9f3H1N_FgZUwQ	How I Use ChatGPT for Interactive Language Learning	In this video, we'll explore the powerful language-learning capabilities of ChatGPT combined with text-to-speech capabilities.	Automata Learning Lab	none	https://www.youtube.com/watch?v=SaRz4ZqOkks	YES	YES	in this video I'm going to show you how I use chegebt for language learning okay so for the first example let's look at conversation so I'm going to set up a conversation with hbt I'm going to be using a browser extension called talkberry not sponsoring this video by the way that will be doing the speech to text transcription so that I can just have a conversation and challenge will answer so now…	3
17	GWDYzo0EmRw	2023-03-24T14:30:05Z	3/24/23	UCc8n88s1tu7lllwQljelJsw	How to set language learning goals with ChatGPT	Are you looking to improve your language skills but don't know where to start? Look no further than ChatGPT! ChatGPT is an ...	AI Mastery	none	https://www.youtube.com/watch?v=GWDYzo0EmRw	YES	YES	do you know that you can use chat GPT to set your language learning plans study vocabulary grammar and also get some reading exercises suitable to your level this time I asked chatgpt to give me some recommendations about improving my language ability from A2 level to B2 you can do that for any language The Prompt structure should provide your status your Target and then your request from the cha…	1
18	VRZ-IVCy3q0	2023-10-12T03:41:13Z	2023-12-10	UCxPoIBSA6wt0FtKLWpAvzTA	Boost Parenting Skills with AI & ML Tools: Language Learning, Autodraw, and Generative AI Unleashed	Boost Parenting Skills with AI & ML Tools: Language Learning, Autodraw, and Generative AI Unleashed Still Watching Stupid ...	AI DANCE - ETHICAL ECHOES	none	https://www.youtube.com/watch?v=VRZ-IVCy3q0	YES	YES	still watching stupid Instagram [Music] reals I sure this was something you would have already seen or amused at do you know the reality behind this this guy is a smart person who understands how he is playing with your emotions and making real money every time they post every single [Music] time wake up to reality and embrace the way artificial intelligence is changing the world today your child…	0
19	qtNwgpbMjZ4	2023-02-26T16:26:32Z	2/26/23	UCxGE08NvjdUhPL3J5NP_jHw	Secrets of the Japanese language learning revealed: Tips and tricks from ChatGPT	Japanese learning for beginners in Marathi. In this video, we'll be revealing some useful tips and tricks for learning the Japanese ...	JLPT MARATHI	none	https://www.youtube.com/watch?v=qtNwgpbMjZ4	YES	no	not available	11
20	YwnCkV5Ds3A	2023-01-23T16:16:27Z	1/23/23	UC56Nlgc6h43QNmaZGP1uQ0g	ChatGPT AI in Edu. Tip: Help with Language Learning	Brent A. Anders, PhD, talks about how to use the ChatGPT Artificial Intelligence tool to help students with language acquisition.	Sovorel	none	https://www.youtube.com/watch?v=YwnCkV5Ds3A	YES	YES	another great way to use chat GPT in education deals with learning a language so the idea here is that a student could use chat GPT to practice their language so at least the comprehension of the language itself in a text form so I'm going to give you an example here and this is the exact prompt used start a conversation with me as if we are in a restaurant situation in Spanish then stop and wait…	0
21	yNX77mTrJAc	2023-02-24T16:15:02Z	2/24/23	UCwMSVShqYyjkLJlNKfvwDpA	ChatGPT for Language Learning - 5 MISTAKES to AVOID! ⚠️	Are you using ChatGPT for language learning? Watch out for these 5 COMMON MISTAKES to avoid when trying to learn a ...	LingoKev	none	https://www.youtube.com/watch?v=yNX77mTrJAc	YES	YES	These are five common mistakes to avoid when using ChatGPT for language learning. Probably by now you've heard of Chat GPT, this artificial intelligence has been trending all over the world, all over the Internet and honestly it's a nifty little tool. I mean people have been primarily using ChatGPT for a lot of creative solutions. So, inspiration for coding inspiration for... for video editing in…	1
22	TRalx3_f6CA	2023-02-19T06:15:54Z	2/19/23	UCMzuEHtaDG45ASQkFcq5iyw	ChatGPT and Language Learning - Part 1 (In Burmese)	ChatGPT and Language Learning - Part 1 (In Burmese) #ChatGPT #Language #Learning With Love, ROP School ...	ROP School	none	https://www.youtube.com/watch?v=TRalx3_f6CA	YES	YES	bring lava foreign foreign foreign [Music] foreign texting yeah five gigabyte now 5gb gbt three Auto no GPT three versions foreign foreign [Music] um you know have enough opener.com how do you know um out out going outgoing B1 Syria B1 is an intermediate level um he's an outgoing person who influences ambitious foreign foreign um collocation yeah Maggiano okay help me it is PL b l e and problems …	0
23	1nuX55P7YJo	2023-06-17T09:10:06Z	6/17/23	UC94TDaplbLDbG7uoraxkeMQ	Speak Any Language: Unlock Language Learning Secrets with ChatGPT's 'Speak' Plugin | @adilsherdotpro	Ever wondered how to master a new language with AI? Dive into this exclusive tutorial on the ChatGPT 'Speak' plugin!	Adil Sher	none	https://www.youtube.com/watch?v=1nuX55P7YJo	YES	YES	I have just greeted in seven different languages do you want to speak any language that you are interested to learn watch this video till the end I have got a secret strategy [Music] today I am going to demonstrate another plugin from chat upd the name of the plugin is speak using this plugin you can get help to speak any language and crack any conversation so for example if I'm going to a French…	14
24	gVpDSEBz9iw	2023-09-15T07:46:54Z	9/15/23	UCKIZRogrMpVeyqSU-tiaJVQ	ChatGPT just killed language learning	ChatGPT just killed language learning You can learn a language in 3 months. Anyone can do it. With the Natural Language ...	Mikel | Hyperpolyglot	none	https://www.youtube.com/watch?v=gVpDSEBz9iw	MAYBE	YES	just killed neural link AI just killed I've got some news for you and kill and it won't kill all the crap won't compensate for your lack of social skills your lack of Charisma presence any of that stuff and that includes communication and language skills so you better stop being a nerd go out meet people learn some social skills and learn some languages [Music]	1
25	0DQtSzk7Z3U	2023-05-12T01:19:07Z	2023-12-05	UC-M6tQYs2OVVJSArD9psL9Q	IALLT Interview Project Episode 10: ChatGPT and Language Learning	Interview with Jesse Walker of North Junior High School (Colorado Springs), Jason Kappes of Newcomer Games, and Frederick ...	FLTMAG	none	https://www.youtube.com/watch?v=0DQtSzk7Z3U	YES	YES	hello everyone and welcome to the ielt interview project this is exciting um for a couple reasons one is that this is episode 10. so we've reached a bit of a milestone um the other reason it's exciting is of course the topic and our guests today we're going to be talking about artificial intelligence specifically chat GPT from the perspective of what Educators can do with it um we might get into …	0
26	qQ975XZL1QI	2023-04-23T05:19:17Z	4/23/23	UCelmAabJncyT70sSUyruz3Q	Enhancing Chinese Language Learning with ChatGPT-Powered Activities	Speaker: Chiu-Hung, Xinliang Jiang, Jing Li, and Xiaohui Ren Affiliation: University of Toronto Mississauga 更多信息，请关注 ...	Chinese Teaching Group in Canada	none	https://www.youtube.com/watch?v=qQ975XZL1QI	YES	no	not available	0
27	LZJg9isY37w	2023-06-08T08:02:49Z	2023-08-06	UCMzuEHtaDG45ASQkFcq5iyw	Supercharge Your Language Learning: IELTS, Japanese & Myanmar with ChatGPT on Mobile	ChatGPT #AI #OpenAI #IELTS #Japanese #Myanmar #LanguageLearning Related Videos: Chat GPT: Practice IELTS Speaking ...	ROP School	none	https://www.youtube.com/watch?v=LZJg9isY37w	YES	YES	being lava the recorder AI artificial intelligence Spanish to Japanese thank you okay n-y-e-i-n act as an IELTS teacher GPT of course I'd be okay yeah there you go be happy to help you as an IELTS teacher how can I assist you with your IELTS preparation do you have any specific questions or areas you'd like to focus on n y e i n I need a model answer for this question do you stay up late GPT cert…	0
28	hQ1jYVYUABc	2023-04-13T11:27:40Z	4/13/23	UC9ji5i742uSV6hR4Cb7P5rQ	AI Language learning HACK: Memorize vocabulary with ChatGPT + mnemonics!	Let AI help you with your language learning! In this video I explain a very cool hack for generating mnemonics with chatgpt.	Ola Norwegian	none	https://www.youtube.com/watch?v=hQ1jYVYUABc	YES	YES	if you ever heard of mnemonics it's basically an amazing tool that you can use to memorize vocabulary in whatever language that you are learning your target language actually just look it up if you haven't heard of it I'm not going to explain what it is here but there's plenty of videos uh about it on YouTube but basically in essence the idea is for you to take a new word and as a memory trick yo…	1
29	2u-TPEbcy9A	2023-03-04T03:20:03Z	2023-04-03	UCzoAIza3UJ_jQWSp8PUy0wA	Maximizing Your Language Learning with ChatGPT: Simple Tips and Tricks	Hello everyone, and welcome back to our channel. In today's video, we'll be discussing how you can maximize your language ...	빙구밭 Being9Garden	none	https://www.youtube.com/watch?v=2u-TPEbcy9A	YES	YES	hello everyone and welcome back to our channel in today's video we'll be discussing how you can maximize your language learning with Chachi PD's simple tips and tricks as you may already know chat GPT is a powerful AI language model that can assist you in many areas including language learning whether you're a beginner or an advanced learner chat GPT can help you improve your language skills and …	0
30	dD_CkDckE_Y	2023-06-23T09:40:14Z	6/23/23	UCB_eIZAMC-84XyjQ7NOwHIA	【ChatGPT × Japanese Language Learning】02 - How to get feedback from ChatGPT｜J-Speak Lab	This video explains how to get instant feedback from ChatGPT to find misspellings, minor errors, etc. ChatGPT is just a tool to help ...	J-Speak Lab	none	https://www.youtube.com/watch?v=dD_CkDckE_Y	YES	YES	in this video I will explain how to get feedback from chat gbt so today I'm going to use email writing as example so here's a situation you wrote business email like this you want to get the feedback from chatgpt so I will explain how to do this so first please copy what you wrote and let's paste later in the first cha GPT is familiar with many things that's why you need to make chat GPT focus on…	0
31	hF-9PcDOqPQ	2023-03-09T18:30:37Z	2023-09-03	UC_IFn-2wfC_hRDSTdRjbfAg	ChatGpt, AI and Language Learning /German/ French / Spanish	Learning Languages faster with ChatGpt or Books? Which is better? Learn Languages with us! Language Crash Courses for ...	The Language Lake	none	https://www.youtube.com/watch?v=hF-9PcDOqPQ	YES	YES	[Music] thank you about the hottest topic today Ai and language learning I don't know how many of you have seen 30 years technology no internet and people if they want to learn a language they used to buy a book which had a glossary behind it so that they know the meanings of those difficult words then came internet and that technology we had translate we had people we had been queue and whatever…	0
32	qBjekggmYnY	2023-02-05T05:19:45Z	2023-05-02	UCelmAabJncyT70sSUyruz3Q	ChatGPT and Chinese language learning and teaching: Introduction, impact and challenges	主讲人：蔡薇职务：卡尔加里大学教授时间：2023年1月21日更多信息，请关注加拿大大学中文教师群 ...	Chinese Teaching Group in Canada	none	https://www.youtube.com/watch?v=qBjekggmYnY	YES	no	not available	0
33	Bbjyv56MFjk	2023-01-27T12:18:29Z	1/27/23	UCeHzjxxe-E-vNFM2ucKXlnw	The language learning revolution with AI #chatgpt	Mode detail: https://marosiy.wixsite.com/home/cardset-download FlickFlashcard: https://marosiy.wixsite.com/home/flick-flashcard.	marosiy	none	https://www.youtube.com/watch?v=Bbjyv56MFjk	YES	YES	[Music] I based automatic generation of word books has become possible in recent years one of the major advantages of using AI for the automatic generation of wordbooks is ease of use compared to manually creating a word bow using ilis for efficient processing of large amounts of data resulting in tight savings flip flash car is the beautiful flash Cart app for a phone a pod Android and Windows o…	1
34	JCscRAnGLb0	2022-12-19T21:20:34Z	12/19/22	UCiiAjEP9RmRjvAF2_dDrbMQ	Ethos English S2 E10 Is ChatGPT the future of language learning?	In this week's show I talk about how ChatGPT and artificial intelligence more generally will affect language learning. I discuss ...	Ethos English	none	https://www.youtube.com/watch?v=JCscRAnGLb0	YES	YES	[Music] magic is in short supply we live in a world in which the average person has become Jaded by technological innovation this was the main idea in a recent episode of akimbo hosted by the renowned technology and business blogger Seth Godin this particular episode of his entitled magic and possibility was quite timely we say that something is timely when something happens at exactly the right …	0
35	5wD-XOgAhIs	2023-03-29T17:26:20Z	3/29/23	UC-10iF5IE81NV20mPR3Y8dg	How ChatGPT can be used for language learning	Are you tired of traditional language learning methods that don't seem to work for you? Check out how AI can help you learn more ...	PissedConsumer	none	https://www.youtube.com/watch?v=5wD-XOgAhIs	YES	YES	I think it's a good idea to start learning a new language hi Chan GPT I want to write an email in Spanish but I'm not sure if I translated a few phrases correctly can you help me with the translation I want to say hi how are you and I hope you're having a good day of course I'd be happy to help you with the translations [Music] thanks chargpt you helped me a lot foreign	0
36	XUyJbOejUuA	2023-05-05T07:51:44Z	2023-05-05	UCZkh78nQRaJopkO9CWkwCzg	Revolutionizing Language Learning: Using Chatbots in Snapchat with ChatGPT	In my latest video, I explored the power of chatbots in language learning and how they can help EFL students improve their ...	Ed-Tech in the 5th dimension	none	https://www.youtube.com/watch?v=XUyJbOejUuA	YES	YES	experience the future of English language teaching with Ed Tech in The Fifth Dimension here's your host Mr Mike Kennedy hi everyone I'm Mr Mark well today I want to welcome you again to edtech in The Fifth Dimension and today I want to look at something different so that's why I'm opening up Snapchat and what I want to do is I want to see how can we use the new Snapchat AI to Aid and tutor our st…	0
37	n2vBlDx29Yg	2023-06-08T03:25:22Z	2023-08-06	UCpF1wWp0eclSal_fincV36A	AI Tools for Language Translation | AI Tools for Language Learning #translation #languagelearning	Ai tools shorts Ai tools for business Ai tools for entrepreneurs Ai tools for learning Ai tools for students Ai tools for language Ai tools ...	AI Noobs	none	https://www.youtube.com/watch?v=n2vBlDx29Yg	MAYBE	no	not available	0
38	Q_UjMSqCuck	2023-02-20T07:13:15Z	2/20/23	UCelmAabJncyT70sSUyruz3Q	ChatGPT and Chinese language learning and teaching: Should we hire Dr. GPT to teach a class?	主讲人：蔡薇职务：卡尔加里大学教授时间：2023年2月18日更多信息，请关注加拿大大学中文教师群 ...	Chinese Teaching Group in Canada	none	https://www.youtube.com/watch?v=Q_UjMSqCuck	YES	no	not available	0
39	pyFE9NVUJmg	2023-05-15T14:07:40Z	5/15/23	UChPiJy6CgcPJTE8IOYjBgqA	How I use ChatGPT for Dual-Language Reading Comprehension Text - Language Learning with AI	I use ChatGPT to create text at the reading level at which I want to learn French and Portuguese. I structure the sentences in an ...	AR Critic	none	https://www.youtube.com/watch?v=pyFE9NVUJmg	YES	YES	hello everybody this video I'm gonna give you a quick tip for those of you who love learning languages using chat GPT now from here remember when I try to learn a European Portuguese when I was in Portugal I went to the one of the bookstores and asked for a book that have both translational Portuguese and English uh together something that you know like one paragraph after the other and those are…	1
40	vbVDb-qkwEQ	2023-05-08T07:54:18Z	2023-08-05	UCPvsrqr2-2V6pqd0YhyYWSw	5 Ways ChatGPT Can Help with English Language Learning. ChatGPTを英語学習に役立たせる5つの方法 #英会話 #英語 #toeic	【日本語訳】 ChatGPTは、英語学習にいくつかの方法で役立つことができます。質問をすることで文法の練習をしたり、定義や ...	めざまし英会話 Learn English Channel	none	https://www.youtube.com/watch?v=vbVDb-qkwEQ	YES	no	chat GPT can help with English language learning in several ways practicing grammar by asking questions learning new vocabulary by asking for definitions and synonyms improving listening skills by playing back conversations practicing writing by asking for grammar Corrections and practicing pronunciation by asking for word pronunciations chat GPT can provide accurate answers example sentences and…	0
41	TiMo0nHxOlA	2023-04-28T07:07:19Z	4/28/23	UCOomBhYf2H3p1YkUlfdNCbA	Learn Mandarin Chinese with ChatGPT - Your Ultimate Language Learning Companion	Your Trip Starts Here: visit Trip.com https://tinyurl.com/28rgf28e 與 Trip.com 一同展開旅程 Buy 32% off Taiwan High Speed Rail ...	Taiwan Travel Digest	none	https://www.youtube.com/watch?v=TiMo0nHxOlA	YES	YES	learn Mandarin Chinese with chat GPT your ultimate language learning companion who want to learn Mandarin Chinese but find it difficult to practice speaking with others or to find a language partner then chat GPT is here to help you in this video we will discuss how chat GPT can assist you in learning Mandarin Chinese effectively 1. chat GPT can be your language practice partner one of the challe…	1
42	qLasw_xRBsM	2023-07-10T13:06:18Z	2023-10-07	UC88dbfAgBu2ZfZqDYTPpMuw	Can You Use ChatGPT To Make Your Own Language Learning App?	Whether you're a learning professional or just someone who wants to make your own learning tools, you might be tempted to use ...	UnderstandOMatic	none	https://www.youtube.com/watch?v=qLasw_xRBsM	YES	YES	can you use chat GPT to program your own language learning app step one I'm going to ask chat cheap BT to make a list of the 10 most commonly used Spanish Verbs step two ask Chachi BT to generate 25 random Spanish phrases and their translations based on those 25 Spanish Verbs step three I'm going to ask chat GPT to make a Python program that will open up that file extract the sentences convert th…	2
43	8YO-iG2u_3U	2023-05-13T12:00:08Z	5/13/23	UCg3rj4rl-U1DnvkuFUwcVbw	Master English with ChatGPT: The Revolutionary Language Learning Tool!	"In recent years, the rise of artificial intelligence has brought about many changes in our lives, including how we learn. With the ...	Linguace Channel	none	https://www.youtube.com/watch?v=8YO-iG2u_3U	YES	YES	welcome to linguists learning English can be challenging but with the help of chat GPT it can be a lot easier in this video we'll explore five different ways that chat GPT can help you learn English conversational practice one of the best ways to learn a language is to practice speaking it chat GPT can help with this by providing you with conversational practice simply type in a question or a top…	0
44	H07CiaNJjQ0	2023-01-12T06:25:52Z	2023-12-01	UCrMBRKxT7kCBAUs0t4QkETQ	Chatgpt is the Future of Language Learning | OpenAI | #chatgpt #chatgpt3 #chatgptexplained #AI #ML	Chatgpt is the Future of Language Learning #OpenAI #chatgpt #chatgpt3 #chatgptexplained #AI #ML.	Life Hack Videos	none	https://www.youtube.com/watch?v=H07CiaNJjQ0	YES	no	hi this is Tom golly I'm at the University of Tokyo um it's been two weeks since chat GPT was released by open AI and the shockwaves continue to go around the world people continue to be amazed and kind of frightened at how how lifelike how effective how smart it is in some ways um and also how how stupid it is in other ways but it's really seems to be a big leap towards um a sort of human-like A…	0
45	1NXjkitOKOA	2023-04-25T15:05:06Z	4/25/23	UCbEBEO5c9vHOv0B9wdGcR5w	Episode 13: ChatGPT & Language Learning	I talk today with William Palau, from Pleasurable Learning to start to unravel the quickly moving world of AI and see how we can ...	Accent Coach Bianca	none	https://www.youtube.com/watch?v=1NXjkitOKOA	YES	YES	hey welcome and I'm really happy today to introduce to you my good friend William I've known him for a couple of years already and in fact he's the one who suggested and helped set up our Discord Community server so if you're not familiar with our Discord you should definitely join I'm gonna put the links down below for you to be able to do that and even before this podcast we also did several li…	0
46	bkE03aOMOJw	2023-06-19T23:21:48Z	2023-06-19	UC1rOFZh2ueiP8WIy20iVKrQ	Mastering Language Learning with ChatGPT: Your AI-Powered Tutor	Discover how to transform your language learning journey using ChatGPT, a powerful AI developed by OpenAI. This tutorial will ...	apprendr	none	https://www.youtube.com/watch?v=bkE03aOMOJw	YES	YES	hi everybody how's your English doing are you practicing well today I wanted to share with you a tool that you can use in order to practice your English this tool is called chat GPT and you can ask chat GPT to act as a spoken English professor and you can interact with it let's see how we can do it if you're never used Chan gbt before just head to chat Dot openai.com and then chat GPT is going to…	2
47	IOKeTt0EsbM	2023-08-28T10:33:18Z	2023-08-28	UCzPb46g0Oe5Lu5kU361foKg	Master Languages with AI | ChatGPT’s Language Learning Apps | #111	ChatGPT #LanguageLearning #AIInEducation #Multilingual #InteractiveLearning #LanguageApps #CulturalInsights ...	Make Money with ChatGPT	none	https://www.youtube.com/watch?v=IOKeTt0EsbM	YES	NO	welcome to the future of language learning today we delve into the exciting world of ai-backed language learning apps powered by chat GPT imagine learning a new language with interactive lessons that make every moment engaging and enjoyable with chat GPT you'll embark on immersive Journeys into different cultures gaining a deeper understanding of the world as you become fluent say goodbye to trad…	0
48	jv3N4B6kqFk	2023-07-14T12:42:15Z	2023-07-14	UC88dbfAgBu2ZfZqDYTPpMuw	The Downsides of Using ChatGPT to Build a Language Learning App	I used ChatGPT to build a Spanish learning app in Python. It took me about 3 hours, but I ended up with something usable.	UnderstandOMatic	none	https://www.youtube.com/watch?v=jv3N4B6kqFk	YES	NO	as promised here the downsides of using chat gbt to build a Spanish language learning app number one sometimes chat GPT just didn't give me what I asked for it didn't say no it just didn't do what I asked and I had to find another way to get it done number two if you don't already have python installed on your machine you may have another couple of hours before you can even touch chat GPT finally…	0
49	6zYLZjbgRE0	2023-02-20T23:00:03Z	2023-02-20	UC_iX7SPltkkCpXzGef7_MBw	How ChatGPT influences language learning and its ethical implications	Chat GPT researcher, Monica Albini, shares her insight on how Chat GPT impacts the educational industry and its ethical ...	Without Borders	none	https://www.youtube.com/watch?v=6zYLZjbgRE0	YES	YES	[Voices] Inescapably. [Nolan] Inescapably Foreign. I'm Nolan Yuma, and this is the show for expats, nomads, third culture kids, refugees, or anyone else that feels inescapably foreign. And today I'm here with Monica Albini. Uh, Monica was born and raised in Italy. Half her family is from the Czech Republic, and she's been living in Spain. Um, so she studied translation and interpreting for her ba…	0
50	Je9lz8Qkbtg	2023-05-24T22:52:36Z	2023-05-24	UCgoJIq3RSQbSv0FFZ539WiA	language learning #chatgpt #chatgpt3 #chatgpt4 #ai #automation #robot #aitools #shorts #web3		InPeak	none	https://www.youtube.com/watch?v=Je9lz8Qkbtg	YES	YES	language learnings is number four language learning is actually a pretty fun version of this right so I can put something in and say can you edit this or advise this using and you know NLP or could you change this to write this towards a um it with a legal audience in mind so I'm gonna I'm gonna give you a couple of those type of references here um in a minute business operations business operati…	0
51	Qd8rA6ZK41c	2023-07-19T13:11:58Z	2023-07-19	UCJvP57nNl6DFxShmua9P-3g	Using Generative AI to Create a Personalized Language Learning App	In this video, I explain how I used ChatGPT, Stable Diffusion, and some quick hacks to create a language learning app to learn the ...	Karim Waljee	none	https://www.youtube.com/watch?v=Qd8rA6ZK41c	YES	YES	hello wonderful beautiful people today we're going to be talking a little bit about how to use open source tools to create um any app that you'd like really as you can see on the screen as everybody knows chat gbt is going to be essential to this but also other AI tools I do want to mention that this is completely free all the tools that I'm using are free and that way you can go ahead and start …	0
52	Xith1HPgQDs	2023-05-28T14:00:20Z	2023-05-28	UCjjuMaRsLNk7gIk9BZZ8k5w	"Revolutionizing Language Learning: AI Bard and ChatGPT-4 Explained by an English Trainer | #shorts"	shorts Join an English trainer as they delve into the groundbreaking world of AI Bard and ChatGPT-4. Discover how these ...	Learn English with Irshad Khan	none	https://www.youtube.com/watch?v=Xith1HPgQDs	MAYBE	NO	apologies writing and the latest technology we know right now the chat GPT or artificial intelligence board they are really changing the dynamic of our personal relationship so uh we need to understand do not repeat we should not be repeating our	0
53	LvUcmzZL38o	2023-03-22T20:09:27Z	2023-03-22	UCPfqexVIh2Mr6XeyqV9nIRA	Using ChatGPT for LANGUAGE LEARNING - This Video Will Save You HOURS!!!	Take the time to watch this short 5 minute clip where I show a simple exercise to be able to speed up your language learning with ...	Andrew	none	https://www.youtube.com/watch?v=LvUcmzZL38o	YES	YES	foreign this video will be quite quick uh but I want to introduce how to use this model for uh language learning uh the big problem that everyone has with chat GPT is that you try to use it like a search engine like can you give me information and then it gives you the information and that's just the same way like using Google but the real benefit comes from you giving it real inputs and then see…	0
54	7X6NVB-3fqc	2023-06-16T14:47:38Z	2023-06-16	UCKBrxM9llBylDZe-Brpf7Sg	11 - Enhancing language learning through conversation practice with ChatGPT	11 - Enhancing language learning through conversation practice with ChatGPT.	Intro-Idiomas	none	https://www.youtube.com/watch?v=7X6NVB-3fqc	YES	NO	not available	0
55	02Ucf6XvAqU	2023-05-10T07:30:08Z	2023-05-10	UCD16IXYTpYeUFiyreq5QNPQ	How To Use ChatGPT for Language Learning | Social Tech Insider	How To Use ChatGPT for Language Learning | Social Tech Insider In this tutorial video from How To Use ChatGPT for Language ...	Social Tech Insider	none	https://www.youtube.com/watch?v=02Ucf6XvAqU	YES	YES	hello guys welcome back to another video tutorial for today's video is how to use chat GPT for language learning chat GPT can be a valuable tool for language learning in several ways popularity expansion you can ask chat GPT to define words provide synonyms and use them in example sentence to help you understand their usage in context practice conversation Chuck GPT can simulate conversations wit…	0
56	dzFn_gRJAeY	2023-05-25T08:59:27Z	2023-05-25	UCYTX7vUeySR7nSnyt6o580w	Reshaping the Future: ChatGPT in Language Learning and Teaching	Amal Alshehry explains how Chat GPT can be used in the context of teaching English as a foreign language. Session Abstract ...	ELI-CPELT	none	https://www.youtube.com/watch?v=dzFn_gRJAeY	YES	YES	good afternoon everyone it's my pleasure to be with you today and talk about um one of the most powerful tools and and nowadays they're all um we all hear it everywhere um today I'm gonna talk about child gbt in language learning and teaching if my voice is clear um please just tell me if not if I need maybe to do anything uh so sabita is everything clear yeah okay super clear idea yeah okay than…	0
57	1baryH0EoPw	2023-09-22T02:29:55Z	2023-09-22	UCeH_UGLnM6uvFpjPDPTr23g	Have you ever used ChatGPT for language learning? 🤨		polyglotte.d	none	https://www.youtube.com/watch?v=1baryH0EoPw	YES	YES	oh thank you so much think about chai GPT which is an amazing resource first things first you can use it for communication practice it isn't always available and unbiased language partner to somehow practice writing in a fun and engaging way also grammary is like grammarly but entirely free and for so many more languages correct you but also gives you the opportunity to learn by explaining that I…	0
58	0JsM4jXfePc	2023-06-16T14:43:49Z	2023-06-16	UCKBrxM9llBylDZe-Brpf7Sg	08 - How ChatGPT can help with daily language learning without coding	08 - How ChatGPT can help with daily language learning without coding.	Intro-Idiomas	none	https://www.youtube.com/watch?v=0JsM4jXfePc	YES	NO	not available	0
59	30meUizmVOU	2023-08-02T22:43:11Z	2023-08-02	UC6U6oWwXklq53b1pPgZsJNQ	Language Learning - Quizizz ChatGPT Plugin	Create quizzes in different languages, translate them to any language, and learn foreign languages through your language using ...	Acqzzz	none	https://www.youtube.com/watch?v=30meUizmVOU	YES	NO	not available	0
60	CFovHOgOXuM	2023-02-13T21:03:23Z	2023-02-13	UCwNdsF7ZXOlrTKhSoGJPnlQ	ChatGPT language learning resemblance to humans	Hardware for my PC: Graphics Card - https://amzn.to/3pcREux CPU - https://amzn.to/43O66Ir Cooler - https://amzn.to/3p98TwX ...	Jarods Journey	none	https://www.youtube.com/watch?v=CFovHOgOXuM	YES	NO	does the way that chat EBT learn language reflect how we humans learn languages I don't know the exact science behind it but I think the way we learn is pretty similar we humans require a lot of input and we begin to recognize language and patterns but so does chat gbt it begins to recognize a lot of patterns from the input that it takes and is able to Output language naturally but maybe this is …	0
61	4M5fP5J60e0	2023-06-16T14:48:28Z	2023-06-16	UCKBrxM9llBylDZe-Brpf7Sg	12 - Understanding how ChatGPT can be used with language learning technologies	12 - Understanding how ChatGPT can be used with language learning technologies.	Intro-Idiomas	none	https://www.youtube.com/watch?v=4M5fP5J60e0	YES	NO	not available	0
62	23aHSOAuROs	2023-07-31T19:29:59Z	2023-07-31	UCYWXa8H-HKF0ZtzTbgwG2VA	Understanding Language Learning Models (LLMs) and ChatGPT in AI | AI Explained #shorts	Dive into the world of Artificial Intelligence as we demystify Language Learning Models (LLMs) and OpenAI's ChatGPT. Learn how ...	Khus Nood	none	https://www.youtube.com/watch?v=23aHSOAuROs	YES	NO	imagine if you're a scientist and you have built-in robot who can perform various activities such as dog dance and walk so how it can do these things by itself because you have programmed and taught to do these things and that's what llm exactly is that those who don't know what is llm llm is a large language model which is capable to answer our queries by manipulating huge text content it is spe…	0
63	oSA0xGO-fXo	2023-06-16T14:50:12Z	2023-06-16	UCKBrxM9llBylDZe-Brpf7Sg	14 - Exploring the potential of ChatGPT for immersive language learning experiences	14 - Exploring the potential of ChatGPT for immersive language learning experiences.	Intro-Idiomas	none	https://www.youtube.com/watch?v=oSA0xGO-fXo	YES	NO	not available	0
64	s8yqqrYEcbI	2023-04-29T15:57:17Z	2023-04-29	UCOgxamlU5LkQ5tee_vTiIWw	The Versatility of ChatGPT: How AI Can Revolutionize Personalized Conversations, Language Learning.	In this video, we explore the various ways that ChatGPT, a language model based on the GPT-3.5 architecture, can be useful in ...	Grow up	none	https://www.youtube.com/watch?v=s8yqqrYEcbI	YES	NO	[Music] [Music] thank you [Music] thank you [Music] [Music] [Music]	0
65	iabycpUV-o4	2023-06-16T14:44:51Z	2023-06-16	UCKBrxM9llBylDZe-Brpf7Sg	09 - Understanding how to integrate ChatGPT with popular language learning platforms	09 - Understanding how to integrate ChatGPT with popular language learning platforms.	Intro-Idiomas	none	https://www.youtube.com/watch?v=iabycpUV-o4	YES	NO	not available	0
66	JJ9KvkpzbGI	2023-02-14T00:14:56Z	2023-02-14	UCt-6I0KRmdNTPpcPyOzXUVA	AI technology and language learning. #Chatgpt #aitechnology	Hello good friends, that's me again, trying to speak about something that I know nothing.	Trying to speak English	none	https://www.youtube.com/watch?v=JJ9KvkpzbGI	YES	YES	how you doing yeah it's kind of noisy here today it's raining a lot but I'm gonna try to record it anyway okay as always I'm gonna try to speak English and if I make some mistake I do apologize and if I stuck in the middle in the middle of the video I apologize also okay but I'm gonna do it old-fashioned way before fashioned way it can be today um I want to talk about this new AI technology chat …	2
67	IrWRuHu77qQ	2023-04-28T19:24:43Z	2023-04-28	UC1QwvyA8LrGoXAjxcuWdC4g	How to use ChatGPT for Language Learning-GAME CHANGER!!	How to use ChatGPT for Language Learning In this video, we will show you How to use ChatGPT for Language Learning For ...	The G Tutorials	none	https://www.youtube.com/watch?v=IrWRuHu77qQ	YES	YES	hello in today's short information video we'll be talking about jgpt for a language learning so jgpati is a language model they will open AI that can generate human-like responses to text input in the discussion we will explore how jgb key can be used to improve language learning for people of all levels so jgpt is a state-of-the-art language model that is designed to understand natural language …	0
68	mInGuC101nQ	2023-08-27T19:59:58Z	2023-08-27	UCGxGF1_tcIjbGNcTFGoVvBQ	ChatGPT is the new calculator, for language learning #chatgpt #chatgptprompts #learning #changelife		Chiara • Language Learning for Busy People	none	https://www.youtube.com/watch?v=mInGuC101nQ	MAYBE	YES	foreign [Music]	0
69	Q2V92H4pi-E	2023-06-16T14:42:47Z	2023-06-16	UCKBrxM9llBylDZe-Brpf7Sg	07 - Creating simple ChatGPT scripts to assist with language learning	07 - Creating simple ChatGPT scripts to assist with language learning.	Intro-Idiomas	none	https://www.youtube.com/watch?v=Q2V92H4pi-E	YES	NO	not available	0
70	HC2tyEPo35M	2023-03-24T13:48:45Z	2023-03-24	UCWfz_S7AuaUZpcBPW1EG2uA	Using ChatGPT for Language Learning	Using ChatGPT for Language Learning Video originaly uploaded by: @Tom_Gally_UTokyo ...	AI For Freedom	none	https://www.youtube.com/watch?v=HC2tyEPo35M	YES	NO	hello this is Tom golly of the University of Tokyo uh it's been a week since open AI announced their new large language model interactive version called chat GPT and in this video I would like to show briefly some experiments I've done using GPT for language learning in other words now that we have this interactive multilingual AI that seems to be able to grasp meaning and to interact with the us…	0
71	2wF6GGhofrk	2023-01-22T02:45:05Z	2023-01-22	UCQCKmIDXdIKStkRngfFN5nw	The Potential for ChatGPT to Improve Language Learning	In this video, we explore the potential of ChatGPT, a large language model developed by OpenAI, to revolutionize the way we ...	AI Intelligence Edge	none	https://www.youtube.com/watch?v=2wF6GGhofrk	YES	YES	the use of advanced language models like chat GPT and language learning has the potential to revolutionize the way in which we teach it and learn languages one key application of chat GPT in language learning is in the area of natural language processing NLP NLP is the process of understanding and generating human language and chat GPT is particularly well suited for this task due to its ability …	0
72	a3zpqY-8WHM	2023-05-23T17:38:30Z	2023-05-23	UClZnIyvQJhETuDx8M0sJ2kw	Using ChatGPT for Language Learning	This video shows examples of how well OpenAI's ChatGPT might be used by people learning and teaching second languages.	Learn by Media	none	https://www.youtube.com/watch?v=a3zpqY-8WHM	YES	YES	hello this is Tom golly of the University of Tokyo uh it's been a week since open AI announced their new large language model interactive version called chat GPT and in this video I would like to show briefly some experiments I've done using GPT for language learning in other words now that we have this interactive multilingual AI that seems to be able to grasp meaning and to interact with the us…	0
73	bRKEG75jH5M	2023-09-06T08:58:35Z	2023-09-06	UCGxGF1_tcIjbGNcTFGoVvBQ	ChatGPT for language learning anyone? Here is how		Chiara • Language Learning for Busy People	none	https://www.youtube.com/watch?v=bRKEG75jH5M	YES	YES	starting to use short GPT my language learning process has been a total Game Changer and you can also discover how to make the most out of it here but why am I saying it am I paid by an open eye is it an advertisement no it's not I'm a language teacher myself and actually I really believe I do believe in what I'm saying and what's more important is that before being a language teacher I was a lan…	1
74	VbMLPCEZdRE	2023-08-07T19:00:45Z	2023-08-07	UC0j7Qfr7e9S-iHlajmufkxg	Free Language Learning Tool? Use ChatGPT! #languagelearning #LanguageApp #ChatGPT		ImOuTiiHere	none	https://www.youtube.com/watch?v=VbMLPCEZdRE	YES	YES	let's do the magic so there's our prompt up top of course we have to help with the basic Norwegian phrases so these are basic ones but this is a good place to start if you want to learn the language uh I think it's kind of cool it's a totally free uh AI free app that you can do and use for language learning right you if you don't have access to the premium Duolingo if you don't have Babel if you …	1
75	7_QgeDEcf_U	2023-05-09T13:00:09Z	2023-05-09	UCD16IXYTpYeUFiyreq5QNPQ	How To Use ChatGPT for Language Learning | Social Tech Insider	How To Use ChatGPT for Language Learning | Social Tech Insider In this tutorial video from ChatGPT we explain How To Use ...	Social Tech Insider	none	https://www.youtube.com/watch?v=7_QgeDEcf_U	YES	YES	hello guys welcome back to another video tutorial for today's video is how to use chat GPT for language learning chat GPT can be a valuable tool for language learning in several ways popularity expansion you can ask chat GPT to define words provide synonyms and use them in example sentence to help you understand their usage in context practice conversation Chuck GPT can simulate conversations wit…	0
76	Mg4YYco5KYA	2023-07-11T06:56:04Z	2023-07-11	UCZrrjZ21g7OyEGd2S8UUezA	Master the Art of Language Learning with ChatGpt: Your Personal Language Tutor	The future is filled with possibilities. Embrace the digital world and turn your ChatGpt skills into a profitable venture. And there you ...	In The Headlines	none	https://www.youtube.com/watch?v=Mg4YYco5KYA	MAYBE	NO	[Music] [Music] thank you [Music] foreign [Music]	1
77	6TktAeQkkN8	2023-06-03T03:58:47Z	2023-06-03	UChZBWeD4EPShRMvSRZlHNQA	Hacker News in Slow Italian: AI-Powered Language Learning Made Easy	The article introduces a new AI-generated podcast called "Hacker News in Slow Italian" which summarizes the top 5 articles on ...	AI Insight News	none	https://www.youtube.com/watch?v=6TktAeQkkN8	YES	YES	Hey there, language learners! Are you tired of slogging through boring textbooks and struggling to find engaging ways to practice your skills? Well, have no fear, because Hacker News in slow Italian is here, this new AI-generated podcast summarizes the top 5 articles on hacker news in Italian, making language learning targeted, immediate, and interactive. And let's be honest, who doesn't love a g…	0
78	EfErTqJ14jg	2023-08-03T16:12:36Z	2023-08-03	UC1JSxwuDWk03FuXu7WsGAlQ	Ways to Use ChatGPT for Language Learning Support [Video Series part 4 of 5]	Embark on an exciting language learning journey with ChatGPT as your trusted companion in this illuminating video. Whether ...	AI Teaching Network	none	https://www.youtube.com/watch?v=EfErTqJ14jg	YES	YES	foreign hey there welcome back to our five part series I'm using chat GPT as a student this is Emily with the AI teaching Network by T Potter instructional design this is our fourth video talking about ways to use chat GPT for a language learning support so using chat GPT for a language learning support is a pretty cool tool you can ask it for grammar suggestions or vocabulary expansion for examp…	0
79	3FaAtZS1ogg	2023-06-16T14:46:39Z	2023-06-16	UCKBrxM9llBylDZe-Brpf7Sg	10 - Incorporating ChatGPT assistance with language learning exercises and resources	10 - Incorporating ChatGPT assistance with language learning exercises and resources.	Intro-Idiomas	none	https://www.youtube.com/watch?v=3FaAtZS1ogg	YES	NO	not available	0
80	LgOhhxwNRrc	2023-03-30T22:38:03Z	2023-03-30	UC6eoy1p91FFx7ivAVsftxQw	ChatGPT as a Teacher - Language Learning and Lifelong Learning	Discover how ChatGPT, OpenAI's groundbreaking language model, can revolutionize the way you learn new skills and pursue ...	The Library of Destiny	none	https://www.youtube.com/watch?v=LgOhhxwNRrc	YES	YES	now how about language learning chat GPT can be an invaluable resource for home Learners in this area too it can help with grammar lessons vocabulary building and even engage you in conversation practice to improve your speaking and listening skills this can be particularly useful for those who don't have access to language classes or conversation Partners finally let's discuss lifelong learning …	0
81	ThUSKGNANfo	2023-04-21T05:50:48Z	2023-04-21	UCTvlovZHzHQzuLQNEOzitoQ	talk to ChatGPT in Chinese for language learning		Christian	none	https://www.youtube.com/watch?v=ThUSKGNANfo	YES	NO	not available	0
82	xWERDwDdWjE	2023-08-16T04:00:24Z	2023-08-16	UCzPb46g0Oe5Lu5kU361foKg	Learn Any Language | ChatGPT’s AI-Powered Language Learning App | #10	shorts #ChatGPT #LanguageLearningApp #SpeakAnyLanguage #InteractiveLessons #LearnOnTheGo.	Make Money with ChatGPT	none	https://www.youtube.com/watch?v=xWERDwDdWjE	YES	YES	welcome to a new chapter in language learning join us as we introduce an ai-backed language learning app by chat GPT ready to embark on a linguistic Adventure immerse yourself in interactive lessons that adapt to your pace making learning engaging and effective looking to master speaking skills engage in real life dialogues and practice your conversational abilities want to learn on the go experi…	0
83	XNYe1scWBwA	2023-03-20T03:09:08Z	2023-03-20	UCKoRCy3EpymrQpkyAEsFeQg	Using ChatGPT to make relevant language learning materials		Steven's Language Vlog	none	https://www.youtube.com/watch?v=XNYe1scWBwA	YES	NO	so this is pretty neat I've been playing around with chat GPT to create I guess suitable stories from my level and currently I'm at hsk 5 with Mandarin Chinese and so you see I ask it to uh create a story uh based on some of these these words so here's another story about xiaowang the dog which it gave me before and I've also asked it for so it gives me a couple of uh stories here but then finall…	0
84	dj1C3ACIkCY	2023-05-28T18:11:03Z	2023-05-28	UCdrWPnXAdzHVXfugJ5IfRxw	ChatGPT Revolutionise Your Language Learning With AI	Incorporate ChatGPT into existing lesson plans and curriculum to create interactive and engaging language learning experiences ...	Udemy4u	none	https://www.youtube.com/watch?v=dj1C3ACIkCY	YES	NO	thank you firstly let me welcome you to this course on how to use AI in general and chat gbt in particular for language advancement as a learner and a teacher so this helps both of you both in the learning environment and creating that learning environment as a teacher you'll see how we use chat GPT you'll find out what it is and more importantly what it isn't you'll you'll see how it can really …	0
85	cxPmR7LQnqs	2023-08-03T16:01:46Z	2023-08-03	UCgo6LPeEyaVz9A7wxr9u15Q	Using ChatGPT for Language Learning Homework | pomodoro study with me | How to use AI? (13)	Why I Use AI Daily and Why i am Using ChatGPT in YouTube Live Streaming Video? Also, How to use AI ChatGPT long YouTube ...	Toğrul Əzizov(Məsləhətçi&Analizçi)	none	https://www.youtube.com/watch?v=cxPmR7LQnqs	YES	YES	foreign for language learning homework I use Pomodoro study techniques and in this video you will see how to use AI to learn new languages or to improve or to develop that languages skills so what we will either I will now prepare my chart GPT comment command prompt so here it is yesterday I asked a GP team direct not sorry give me a couple of seconds okay yesterday I asked cha GPT citizen using …	0
86	YOyzQjZ_i8s	2023-07-30T05:42:45Z	2023-07-30	UCgo6LPeEyaVz9A7wxr9u15Q	Which sentences you must know in foreign language learning process? | How to use AI? (9)	Why I Use AI Daily and Why i am Using ChatGPT in YouTube Live Streaming Video? Also, How to use AI ChatGPT long YouTube ...	Toğrul Əzizov(Məsləhətçi&Analizçi)	none	https://www.youtube.com/watch?v=YOyzQjZ_i8s	YES	YES	why I use aeit how to use AI which sentences you must know enforge your language learning process hello this is a mentoria and give you some experience which I got it from this process language learning process so in this example I will show you I will explain you why you have to learn sentences or rather than rather than uh uh Verge so you have to learn sentences not words but beforehand you hav…	0
87	LUg0saRDbF8	2023-07-13T01:49:46Z	2023-07-13	UCvulkwpTpmadDnf8ca6sHww	ChatGPT and Language Learning		Abraham Wang	none	https://www.youtube.com/watch?v=LUg0saRDbF8	YES	YES	hello everyone my name is Yu Wang Wang and in this presentation I'm going to talk to you about chat GPT for language learning artificial intelligence has transformed countless aspects of Our Lives including how we learn languages a prime example of this evolution is chat GPT a conversational AI developed by open AI leveraging GPT Force language model capabilities it can provide interactive respon…	0
88	qv_b9zAerts	2023-07-31T16:46:10Z	2023-07-31	UCgo6LPeEyaVz9A7wxr9u15Q	Which command prompts is efficient at ChatGPT during language learning process | How to use AI? (10)	Why I Use AI Daily and Why i am Using ChatGPT in YouTube Live Streaming Video? Also, How to use AI ChatGPT long YouTube ...	Toğrul Əzizov(Məsləhətçi&Analizçi)	none	https://www.youtube.com/watch?v=qv_b9zAerts	YES	YES	learn with chat GPT artificial intelligence AI how to use AI to learn languages to learn and other things we charge you pretty the artificial intelligence can help us to learn something and today I will be asked chat GPT to give me question sentence and their corresponding answers which are used frequently most commonly used sentences so let's go I add this prompt command to the chat GPT hello I …	0
89	WaS8vq3D5-0	2023-09-08T04:07:50Z	2023-09-08	UC_H3QNj_ei1KSrUe-JnXWJg	Bard & Traditional Language Learning with ChatGPT	Giveaway Free eBook - Download here https://bit.ly/3GG7fbx Work From Home Equipment Office Chair - https://amzn.to/3spLQz2 ...	Real Passive Profit Online	none	https://www.youtube.com/watch?v=WaS8vq3D5-0	YES	YES	I've added a new extension to my Chrome browser it works on all chromium based browsers I've also added this to Microsoft's edge browser which is also chromium based and it allows me to have voice input when I'm using chat GPT my typing isn't the greatest and with this I don't have to type I just talk but as it says here you need to use chat GPT in order for this extension to do you any good and …	1
90	KwiExCcIF_E	2023-07-25T18:24:21Z	2023-07-25	UCgo6LPeEyaVz9A7wxr9u15Q	My Daily Language Learning Homework is via YouTube Live Streaming | How to use AI? (3)	Why I Use AI Daily and Why i am Using ChatGPT in YouTube Live Streaming Video? Also, How to use AI ChatGPT long YouTube ...	Toğrul Əzizov(Məsləhətçi&Analizçi)	none	https://www.youtube.com/watch?v=KwiExCcIF_E	YES	YES	foreign in this tutorial videos I will show you come back is why YouTube live streaming how to use AI so this is the part three so let's continue our topics and to read again and uh read a lot with these sentences in English in Turkish and Russian and German languages so the chart gbt respond in our I think 12 or maybe tense answer D is 11 snow okay so let's read it just look at just a few minute…	0
91	UFeSbF-bk0s	2023-08-12T12:30:29Z	2023-08-12	UC-REXAo819etOX2LGALMXxA	ChatGPT As Your Language Learning Tool Buddy	Linguistics is just one of the many features you'll be amazed with at ChatGPT.	AI-mazing!	none	https://www.youtube.com/watch?v=UFeSbF-bk0s	YES	YES	so one of the coolest uses that I've found for chat is something that I'm surprised I don't really see more people talking about but Chad is actually pretty darn good at translating languages you know those things in Star Trek they got that Universal translator that lets aliens speak their own language while the audio comes out in English yeah well we're really not that far away from that after a…	0
